# Supplementary material for: 5,17-Diformyl-25,26,27,28-tetra­propoxy­calix[4]arene
Source: Acta Crystallogr Sect E Struct Rep Online. 2013 Feb 23;69(Pt 3):o424. doi: 10.1107/S1600536813004625 (PMC3588550; doi:10.1107/S1600536813004625)
Supplement: Supplementary file 1 [file e-69-0o424-sup1.cif]

##############################################################################
#                                                                            #
# This CIF contains the data in a paper accepted for publication in          #
# Acta Crystallographica Section E. It conforms to the requirements of       #
# Notes for Authors for Acta Crystallographica Section E, and has been       #
# peer reviewed under the auspices of the IUCr Commission on Journals.       #
#                                                                            #
# Full details of the Crystallographic Information File format               #
# are given in the paper "The Crystallographic Information File (CIF):       #
# a New Standard Archive File for Crystallography" by S. R. Hall, F. H.      #
# Allen and I. D. Brown [Acta Cryst. (1991), A47, 655-685].                  #
#                                                                            #
# The current version of the core CIF dictionary is obtainable from          #
# ftp://ftp.iucr.org/pub/cif_core.dic.                                       #
#                                                                            #
# Software is freely available for graphical display of the structure(s)     #
# in this CIF. For information consult the CIF software page                 #
# http://www.iucr.org/resources/cif/software.                                #
#                                                                            #
# This file may be used for bona fide research purposes within the           #
# scientific community so long as proper attribution is given to the journal # 
# article from which it was obtained.                                        #
#                                                                            #
##############################################################################
data_I
_audit_creation_method     SHELXL-97
_chemical_name_systematic
;
5,17-Diformyl-25,26,27,28-tetrapropoxycalix[4]arene
;
_chemical_name_common     ?
_chemical_formula_moiety     'C42 H48 O6'
_chemical_formula_sum     'C42 H48 O6'
_chemical_formula_iupac     'C42 H48 O6'
_chemical_formula_weight     648.80
_chemical_melting_point     ?
_symmetry_cell_setting     orthorhombic
_symmetry_space_group_name_H-M     'P b c a'
_symmetry_space_group_name_Hall     '-P 2ac 2ab'
loop_
    _symmetry_equiv_pos_as_xyz
    'x, y, z'
    '-x+1/2, -y, z+1/2'
    '-x, y+1/2, -z+1/2'
    'x+1/2, -y+1/2, -z'
    '-x, -y, -z'
    'x-1/2, y, -z-1/2'
    'x, -y-1/2, z-1/2'
    '-x-1/2, y-1/2, z'
_cell_length_a     14.7121(15)
_cell_length_b     17.5133(19)
_cell_length_c     28.912(3)
_cell_angle_alpha     90.00
_cell_angle_beta     90.00
_cell_angle_gamma     90.00
_cell_volume     7449.5(14)
_cell_formula_units_Z     8
_cell_measurement_reflns_used     6648
_cell_measurement_theta_min     2.33
_cell_measurement_theta_max     21.47
_cell_measurement_temperature     296(2)
_exptl_crystal_description     block
_exptl_crystal_colour     colourless
_exptl_crystal_size_max     0.20
_exptl_crystal_size_mid     0.18
_exptl_crystal_size_min     0.15
_exptl_crystal_density_diffrn     1.157
_exptl_crystal_density_meas     ?
_exptl_crystal_density_method     'not measured'
_exptl_crystal_F_000     2784
_exptl_absorpt_coefficient_mu     0.076
_exptl_absorpt_correction_type     multi-scan
_exptl_absorpt_process_details     '(SADABS; Bruker, 2000)'
_exptl_absorpt_correction_T_min     0.9850
_exptl_absorpt_correction_T_max     0.9887
_exptl_special_details     ?
_diffrn_ambient_temperature     296(2)
_diffrn_radiation_type     MoK\a
_diffrn_radiation_wavelength     0.71073
_diffrn_radiation_source     'fine-focus sealed tube'
_diffrn_radiation_monochromator     graphite
_diffrn_measurement_device_type     'Bruker SMART CCD area-detector'
_diffrn_measurement_method     'phi and omega scans'
_diffrn_detector_area_resol_mean     ?
_diffrn_reflns_number     41325
_diffrn_reflns_av_R_equivalents     0.0852
_diffrn_reflns_av_sigmaI/netI     0.0623
_diffrn_reflns_theta_min     1.94
_diffrn_reflns_theta_max     25.50
_diffrn_reflns_theta_full     25.50
_diffrn_measured_fraction_theta_max     0.998
_diffrn_measured_fraction_theta_full     0.998
_diffrn_reflns_limit_h_min     -17
_diffrn_reflns_limit_h_max     13
_diffrn_reflns_limit_k_min     -21
_diffrn_reflns_limit_k_max     21
_diffrn_reflns_limit_l_min     -31
_diffrn_reflns_limit_l_max     35
_diffrn_standards_number     ?
_diffrn_standards_interval_count     ?
_diffrn_standards_interval_time     ?
_diffrn_standards_decay_%     ?
_refine_special_details
;
Refinement of <i>F</i>^2^ against ALL reflections. The weighted <i>R</i>-factor
<i>wR</i> and goodness of fit <i>S</i> are based on <i>F</i>^2^, conventional
<i>R</i>-factors <i>R</i> are based on <i>F</i>, with <i>F</i> set to zero for
negative <i>F</i>^2^. The threshold expression of <i>F</i>^2^ >
\s(<i>F</i>^2^) is used only for calculating <i>R</i>-factors(gt) <i>etc</i>.
and is not relevant to the choice of reflections for refinement.
<i>R</i>-factors based on <i>F</i>^2^ are statistically about twice as large
as those based on <i>F</i>, and <i>R</i>- factors based on ALL data will be
even larger.
;
_reflns_number_total     6924
_reflns_number_gt     3908
_reflns_threshold_expression     I>2sigma(I)
_refine_ls_structure_factor_coef     Fsqd
_refine_ls_matrix_type     full
_refine_ls_R_factor_all     0.1179
_refine_ls_R_factor_gt     0.0655
_refine_ls_wR_factor_gt     0.1903
_refine_ls_wR_factor_ref     0.2200
_refine_ls_goodness_of_fit_ref     1.001
_refine_ls_restrained_S_all     1.001
_refine_ls_number_reflns     6924
_refine_ls_number_parameters     437
_refine_ls_number_restraints     1
_refine_ls_hydrogen_treatment     constr
_refine_ls_weighting_scheme     calc
_refine_ls_weighting_details
         'calc w=1/[\s^2^(Fo^2^)+(0.1343P)^2^+0.0500P] where P=(Fo^2^+2Fc^2^)/3'
_atom_sites_solution_hydrogens     geom
_atom_sites_solution_primary     direct
_atom_sites_solution_secondary     difmap
_refine_ls_shift/su_max     0.000
_refine_ls_shift/su_mean     0.000
_refine_diff_density_max     0.343
_refine_diff_density_min     -0.224
_refine_ls_extinction_method     none
_refine_ls_extinction_coef     ?
loop_
    _atom_type_symbol
    _atom_type_description
    _atom_type_scat_dispersion_real
    _atom_type_scat_dispersion_imag
    _atom_type_scat_source
    'C' 'C' 0.0033 0.0016
                         'International Tables Vol C Tables 4.2.6.8 and 6.1.1.4'
    'H' 'H' 0.0000 0.0000
                         'International Tables Vol C Tables 4.2.6.8 and 6.1.1.4'
    'O' 'O' 0.0106 0.0060
                         'International Tables Vol C Tables 4.2.6.8 and 6.1.1.4'
_computing_data_collection     'SMART (Bruker, 2000)'
_computing_cell_refinement     'SAINT (Bruker, 2000)'
_computing_data_reduction     'SAINT (Bruker, 2000)'
_computing_structure_solution     'SHELXTL (Sheldrick, 2008)'
_computing_structure_refinement     'SHELXTL (Sheldrick, 2008)'
_computing_molecular_graphics     'SHELXTL (Sheldrick, 2008)'
_computing_publication_material     'SHELXTL (Sheldrick, 2008)'
loop_
    _atom_site_type_symbol
    _atom_site_label
    _atom_site_fract_x
    _atom_site_fract_y
    _atom_site_fract_z
    _atom_site_U_iso_or_equiv
    _atom_site_adp_type
    _atom_site_calc_flag
    _atom_site_refinement_flags
    _atom_site_occupancy
    _atom_site_symmetry_multiplicity
    _atom_site_disorder_assembly
    _atom_site_disorder_group
    O O6 0.75730(12) 0.16233(10) 0.59545(6) 0.0746(5) Uani d . 1 1 . .
    O O4 0.98908(12) 0.13116(9) 0.59448(6) 0.0711(5) Uani d . 1 1 . .
    O O5 0.91208(13) 0.31123(10) 0.61795(7) 0.0767(5) Uani d U 1 1 . .
    O O3 1.14504(13) 0.28445(10) 0.60310(7) 0.0763(5) Uani d . 1 1 . .
    O O2 0.86628(16) 0.06906(13) 0.80074(8) 0.1001(7) Uani d . 1 1 . .
    C C1 0.88905(18) 0.36103(13) 0.65298(9) 0.0620(6) Uani d U 1 1 . .
    C C11 0.84777(15) 0.08053(13) 0.70120(9) 0.0592(6) Uani d . 1 1 . .
    H H11 0.8748 0.0356 0.7114 0.071 Uiso calc R 1 1 . .
    C C10 0.82985(15) 0.13841(13) 0.73289(9) 0.0566(6) Uani d . 1 1 . .
    C C12 0.82641(15) 0.08821(13) 0.65480(9) 0.0572(6) Uani d . 1 1 . .
    C C26 1.07862(15) 0.21843(14) 0.73661(9) 0.0614(6) Uani d . 1 1 . .
    C C25 1.06269(16) 0.29248(14) 0.72202(9) 0.0639(7) Uani d . 1 1 . .
    H H25 1.0380 0.3275 0.7426 0.077 Uiso calc R 1 1 . .
    C C24 1.08283(16) 0.31549(13) 0.67726(9) 0.0605(6) Uani d . 1 1 . .
    C C9 0.79508(15) 0.20714(12) 0.71674(9) 0.0573(6) Uani d . 1 1 . .
    H H9 0.7875 0.2474 0.7373 0.069 Uiso calc R 1 1 . .
    C C13 0.78363(15) 0.15595(13) 0.64102(9) 0.0580(6) Uani d . 1 1 . .
    C C23 1.12262(16) 0.26208(14) 0.64775(9) 0.0609(6) Uani d . 1 1 . .
    C C6 0.80146(18) 0.35706(13) 0.67044(10) 0.0656(7) Uani d . 1 1 . .
    C C27 1.11350(16) 0.16595(14) 0.70534(9) 0.0634(7) Uani d . 1 1 . .
    H H27 1.1218 0.1157 0.7148 0.076 Uiso calc R 1 1 . .
    O O1 1.02457(15) 0.23488(13) 0.81322(7) 0.0954(6) Uani d . 1 1 . .
    C C20 1.01733(18) 0.06375(13) 0.61494(8) 0.0602(6) Uani d . 1 1 . .
    C C2 0.95571(18) 0.40740(13) 0.67259(10) 0.0658(7) Uani d . 1 1 . .
    C C22 1.13630(15) 0.18610(14) 0.66045(9) 0.0598(6) Uani d . 1 1 . .
    C C8 0.77141(15) 0.21727(13) 0.67091(9) 0.0590(6) Uani d . 1 1 . .
    C C14 0.85238(18) 0.02586(14) 0.62104(9) 0.0697(7) Uani d . 1 1 . .
    H H14A 0.8172 -0.0198 0.6274 0.084 Uiso calc R 1 1 . .
    H H14B 0.8390 0.0422 0.5897 0.084 Uiso calc R 1 1 . .
    C C42 0.84557(16) 0.12809(16) 0.78227(10) 0.0681(7) Uani d . 1 1 . .
    H H42 0.8390 0.1708 0.8011 0.082 Uiso calc R 1 1 . .
    C C15 0.95255(17) 0.00841(13) 0.62548(9) 0.0631(7) Uani d . 1 1 . .
    C C7 0.73768(17) 0.29499(14) 0.65468(10) 0.0719(7) Uani d . 1 1 . .
    H H7A 0.7336 0.2954 0.6212 0.086 Uiso calc R 1 1 . .
    H H7B 0.6774 0.3044 0.6671 0.086 Uiso calc R 1 1 . .
    C C28 1.05459(18) 0.39427(14) 0.66110(11) 0.0760(8) Uani d . 1 1 . .
    H H28A 1.0917 0.4327 0.6762 0.091 Uiso calc R 1 1 . .
    H H28B 1.0637 0.3986 0.6280 0.091 Uiso calc R 1 1 . .
    C C21 1.16861(17) 0.12626(15) 0.62629(10) 0.0706(7) Uani d . 1 1 . .
    H H21A 1.1682 0.1474 0.5953 0.085 Uiso calc R 1 1 . .
    H H21B 1.2304 0.1114 0.6337 0.085 Uiso calc R 1 1 . .
    C C19 1.10750(18) 0.05747(14) 0.62828(9) 0.0636(7) Uani d . 1 1 . .
    C C18 1.1346(2) -0.01116(16) 0.64855(10) 0.0752(8) Uani d . 1 1 . .
    H H18 1.1951 -0.0178 0.6571 0.090 Uiso calc R 1 1 . .
    C C3 0.9293(2) 0.45609(14) 0.70747(11) 0.0797(8) Uani d . 1 1 . .
    H H3 0.9720 0.4886 0.7206 0.096 Uiso calc R 1 1 . .
    C C5 0.7783(2) 0.40644(15) 0.70581(10) 0.0775(8) Uani d . 1 1 . .
    H H5 0.7198 0.4052 0.7180 0.093 Uiso calc R 1 1 . .
    C C16 0.9842(2) -0.05922(14) 0.64578(10) 0.0772(8) Uani d . 1 1 . .
    H H16 0.9433 -0.0982 0.6523 0.093 Uiso calc R 1 1 . .
    C C17 1.0738(2) -0.06872(16) 0.65606(11) 0.0844(9) Uani d . 1 1 . .
    H H17 1.0938 -0.1149 0.6683 0.101 Uiso calc R 1 1 . .
    C C4 0.8413(2) 0.45786(16) 0.72333(11) 0.0860(9) Uani d . 1 1 . .
    H H4 0.8241 0.4933 0.7457 0.103 Uiso calc R 1 1 . .
    C C41 1.05586(19) 0.19441(17) 0.78352(11) 0.0760(8) Uani d . 1 1 . .
    H H41 1.0664 0.1436 0.7911 0.091 Uiso calc R 1 1 . .
    C C38 0.6601(2) 0.15937(19) 0.58853(11) 0.0884(9) Uani d . 1 1 . .
    H H38A 0.6466 0.1754 0.5572 0.106 Uiso calc R 1 1 . .
    H H38B 0.6314 0.1954 0.6094 0.106 Uiso calc R 1 1 . .
    C C33 1.0501(4) 0.1401(4) 0.51739(16) 0.173(2) Uani d . 1 1 . .
    H H33A 1.0788 0.1872 0.5273 0.207 Uiso calc R 1 1 . .
    H H33B 1.0928 0.0989 0.5230 0.207 Uiso calc R 1 1 . .
    C C32 0.9706(3) 0.1274(2) 0.54593(13) 0.1158(12) Uani d . 1 1 . .
    H H32A 0.9249 0.1653 0.5383 0.139 Uiso calc R 1 1 . .
    H H32B 0.9455 0.0776 0.5388 0.139 Uiso calc R 1 1 . .
    C C35 0.9231(3) 0.3447(2) 0.57389(13) 0.1139(12) Uani d . 1 1 . .
    H H35A 0.9649 0.3139 0.5558 0.137 Uiso calc R 1 1 . .
    H H35B 0.9498 0.3950 0.5775 0.137 Uiso calc R 1 1 . .
    C C39 0.6201(2) 0.0831(2) 0.59624(14) 0.1087(11) Uani d . 1 1 . .
    H H39A 0.6340 0.0662 0.6274 0.130 Uiso calc R 1 1 . .
    H H39B 0.6470 0.0469 0.5748 0.130 Uiso calc R 1 1 . .
    C C37 0.8426(4) 0.3775(5) 0.50134(19) 0.215(3) Uani d . 1 1 . .
    H H37A 0.8726 0.4262 0.5008 0.323 Uiso calc R 1 1 . .
    H H37B 0.7832 0.3824 0.4879 0.323 Uiso calc R 1 1 . .
    H H37C 0.8775 0.3413 0.4839 0.323 Uiso calc R 1 1 . .
    C C40 0.5179(3) 0.0840(3) 0.58954(17) 0.1420(16) Uani d . 1 1 . .
    H H40A 0.4911 0.1204 0.6103 0.213 Uiso calc R 1 1 . .
    H H40B 0.4937 0.0342 0.5959 0.213 Uiso calc R 1 1 . .
    H H40C 0.5040 0.0979 0.5582 0.213 Uiso calc R 1 1 . .
    C C29 1.2359(3) 0.3127(2) 0.59968(13) 0.1179(13) Uani d . 1 1 . .
    H H29A 1.2786 0.2723 0.6070 0.142 Uiso calc R 1 1 . .
    H H29B 1.2448 0.3539 0.6217 0.142 Uiso calc R 1 1 . .
    C C36 0.8345(3) 0.3518(4) 0.54810(17) 0.1536(18) Uani d . 1 1 . .
    H H36A 0.8047 0.3024 0.5481 0.184 Uiso calc R 1 1 . .
    H H36B 0.7955 0.3871 0.5647 0.184 Uiso calc R 1 1 . .
    C C34 1.0344(4) 0.1447(4) 0.46906(16) 0.207(3) Uani d . 1 1 . .
    H H34A 0.9974 0.1024 0.4595 0.311 Uiso calc R 1 1 . .
    H H34B 1.0914 0.1431 0.4530 0.311 Uiso calc R 1 1 . .
    H H34C 1.0037 0.1917 0.4621 0.311 Uiso calc R 1 1 . .
    C C31 1.2117(6) 0.4091(4) 0.5406(2) 0.224(3) Uani d . 1 1 . .
    H H31A 1.1523 0.3992 0.5282 0.337 Uiso calc R 1 1 . .
    H H31B 1.2478 0.4352 0.5179 0.337 Uiso calc R 1 1 . .
    H H31C 1.2063 0.4403 0.5677 0.337 Uiso calc R 1 1 . .
    C C30 1.2528(4) 0.3410(4) 0.55198(19) 0.178(2) Uani d . 1 1 . .
    H H30A 1.3179 0.3468 0.5479 0.214 Uiso calc R 1 1 . .
    H H30B 1.2324 0.3023 0.5303 0.214 Uiso calc R 1 1 . .
loop_
    _atom_site_aniso_label
    _atom_site_aniso_U_11
    _atom_site_aniso_U_22
    _atom_site_aniso_U_33
    _atom_site_aniso_U_12
    _atom_site_aniso_U_13
    _atom_site_aniso_U_23
    O6 0.0729(12) 0.0742(12) 0.0766(12) -0.0064(9) -0.0042(9) 0.0019(10)
    O4 0.0751(12) 0.0508(10) 0.0873(13) 0.0007(8) 0.0014(9) 0.0081(9)
    O5 0.0787(13) 0.0567(11) 0.0945(14) 0.0011(9) -0.0069(10) -0.0133(10)
    O3 0.0785(12) 0.0700(12) 0.0805(13) -0.0166(9) -0.0020(9) 0.0046(10)
    O2 0.1230(18) 0.0842(15) 0.0930(15) 0.0323(13) -0.0075(12) 0.0146(12)
    C1 0.0727(17) 0.0399(12) 0.0733(16) 0.0093(11) -0.0103(13) -0.0059(12)
    C11 0.0534(14) 0.0419(12) 0.0823(18) -0.0012(10) 0.0040(12) 0.0014(12)
    C10 0.0467(13) 0.0506(14) 0.0724(16) 0.0019(10) 0.0015(11) -0.0018(12)
    C12 0.0516(13) 0.0436(13) 0.0763(17) -0.0072(10) 0.0053(11) -0.0038(12)
    C26 0.0529(14) 0.0570(15) 0.0744(16) 0.0010(11) -0.0077(12) 0.0006(13)
    C25 0.0556(14) 0.0537(15) 0.0825(18) -0.0016(11) -0.0064(12) -0.0102(13)
    C24 0.0542(14) 0.0472(14) 0.0802(17) -0.0067(11) -0.0140(12) 0.0006(12)
    C9 0.0526(13) 0.0431(13) 0.0762(17) 0.0008(10) 0.0005(11) -0.0075(12)
    C13 0.0545(14) 0.0538(14) 0.0656(16) -0.0089(11) -0.0024(11) 0.0026(12)
    C23 0.0536(14) 0.0595(15) 0.0697(16) -0.0120(11) -0.0071(12) -0.0013(13)
    C6 0.0715(17) 0.0421(13) 0.0832(18) 0.0125(12) -0.0155(14) 0.0021(12)
    C27 0.0570(15) 0.0491(14) 0.0841(18) 0.0059(11) -0.0073(12) 0.0021(13)
    O1 0.1027(16) 0.0954(16) 0.0880(14) 0.0065(12) 0.0118(12) -0.0073(13)
    C20 0.0727(17) 0.0428(13) 0.0649(15) 0.0022(12) 0.0119(12) -0.0082(11)
    C2 0.0771(17) 0.0356(12) 0.0848(18) 0.0024(11) -0.0151(13) 0.0014(12)
    C22 0.0493(13) 0.0527(14) 0.0774(17) -0.0021(10) -0.0044(11) -0.0036(13)
    C8 0.0481(13) 0.0452(13) 0.0837(18) -0.0015(10) -0.0044(11) 0.0018(12)
    C14 0.0741(17) 0.0510(14) 0.0840(18) -0.0116(12) 0.0090(13) -0.0123(13)
    C42 0.0585(15) 0.0652(17) 0.0806(18) 0.0095(12) -0.0005(13) -0.0045(14)
    C15 0.0722(17) 0.0449(13) 0.0722(16) 0.0002(12) 0.0131(12) -0.0099(12)
    C7 0.0595(15) 0.0566(15) 0.099(2) 0.0061(12) -0.0153(13) 0.0031(14)
    C28 0.0765(18) 0.0500(15) 0.102(2) -0.0113(13) -0.0134(15) -0.0018(14)
    C21 0.0599(16) 0.0685(17) 0.0834(18) 0.0052(12) 0.0054(13) -0.0056(14)
    C19 0.0701(17) 0.0505(14) 0.0702(16) 0.0068(12) 0.0108(12) -0.0087(12)
    C18 0.0794(18) 0.0635(17) 0.0826(19) 0.0203(15) 0.0069(14) -0.0080(15)
    C3 0.092(2) 0.0448(14) 0.102(2) 0.0049(14) -0.0246(17) -0.0098(15)
    C5 0.0831(19) 0.0543(16) 0.095(2) 0.0209(14) 0.0003(15) 0.0026(15)
    C16 0.097(2) 0.0399(14) 0.094(2) -0.0013(13) 0.0215(16) -0.0024(13)
    C17 0.102(2) 0.0497(16) 0.101(2) 0.0205(16) 0.0168(18) 0.0045(15)
    C4 0.111(3) 0.0561(17) 0.091(2) 0.0193(17) -0.0109(18) -0.0174(15)
    C41 0.0706(18) 0.0704(18) 0.087(2) 0.0004(14) -0.0032(15) 0.0008(16)
    C38 0.087(2) 0.090(2) 0.089(2) -0.0096(17) -0.0133(16) 0.0021(17)
    C33 0.150(4) 0.257(7) 0.110(4) -0.012(4) 0.023(3) -0.004(4)
    C32 0.139(3) 0.114(3) 0.094(3) 0.012(2) 0.012(2) 0.031(2)
    C35 0.124(3) 0.124(3) 0.094(3) -0.001(2) -0.003(2) -0.019(2)
    C39 0.103(3) 0.100(3) 0.123(3) -0.025(2) -0.024(2) 0.009(2)
    C37 0.194(6) 0.329(10) 0.123(4) -0.008(6) 0.002(4) 0.032(5)
    C40 0.099(3) 0.133(3) 0.194(4) -0.035(2) -0.046(3) 0.010(3)
    C29 0.100(3) 0.137(3) 0.117(3) -0.047(2) 0.016(2) 0.016(3)
    C36 0.151(4) 0.195(5) 0.115(3) -0.008(3) -0.009(3) 0.024(3)
    C34 0.215(6) 0.300(9) 0.107(4) -0.033(6) 0.025(4) -0.003(5)
    C31 0.376(11) 0.171(6) 0.127(4) -0.023(6) -0.033(5) 0.048(4)
    C30 0.170(5) 0.214(6) 0.151(4) -0.078(5) 0.037(4) 0.046(4)
_geom_special_details
;
All e.s.d.'s (except the e.s.d. in the dihedral angle between two l.s. planes)
are estimated using the full covariance matrix. The cell e.s.d.'s are taken
into account individually in the estimation of e.s.d.'s in distances, angles
and torsion angles; correlations between e.s.d.'s in cell parameters are only
used when they are defined by crystal symmetry. An approximate (isotropic)
treatment of cell e.s.d.'s is used for estimating e.s.d.'s involving l.s.
planes.
;
loop_
    _geom_bond_atom_site_label_1
    _geom_bond_atom_site_label_2
    _geom_bond_site_symmetry_2
    _geom_bond_distance
    _geom_bond_publ_flag
    O6 C13 . 1.378(3) ?
    O6 C38 . 1.445(3) ?
    O4 C20 . 1.384(3) ?
    O4 C32 . 1.432(4) ?
    O5 C1 . 1.379(3) ?
    O5 C35 . 1.411(4) ?
    O3 C23 . 1.389(3) ?
    O3 C29 . 1.429(4) ?
    O2 C42 . 1.203(3) ?
    C1 C6 . 1.386(4) ?
    C1 C2 . 1.394(3) ?
    C11 C12 . 1.384(3) ?
    C11 C10 . 1.391(3) ?
    C11 H11 . 0.9300 ?
    C10 C9 . 1.389(3) ?
    C10 C42 . 1.458(4) ?
    C12 C13 . 1.401(3) ?
    C12 C14 . 1.514(3) ?
    C26 C25 . 1.384(3) ?
    C26 C27 . 1.388(3) ?
    C26 C41 . 1.459(4) ?
    C25 C24 . 1.388(4) ?
    C25 H25 . 0.9300 ?
    C24 C23 . 1.395(3) ?
    C24 C28 . 1.515(3) ?
    C9 C8 . 1.382(3) ?
    C9 H9 . 0.9300 ?
    C13 C8 . 1.390(3) ?
    C23 C22 . 1.395(3) ?
    C6 C5 . 1.382(4) ?
    C6 C7 . 1.507(3) ?
    C27 C22 . 1.386(3) ?
    C27 H27 . 0.9300 ?
    O1 C41 . 1.205(3) ?
    C20 C19 . 1.386(4) ?
    C20 C15 . 1.393(3) ?
    C2 C3 . 1.377(4) ?
    C2 C28 . 1.510(4) ?
    C22 C21 . 1.516(4) ?
    C8 C7 . 1.523(3) ?
    C14 C15 . 1.510(4) ?
    C14 H14A . 0.9700 ?
    C14 H14B . 0.9700 ?
    C42 H42 . 0.9300 ?
    C15 C16 . 1.401(4) ?
    C7 H7A . 0.9700 ?
    C7 H7B . 0.9700 ?
    C28 H28A . 0.9700 ?
    C28 H28B . 0.9700 ?
    C21 C19 . 1.504(4) ?
    C21 H21A . 0.9700 ?
    C21 H21B . 0.9700 ?
    C19 C18 . 1.395(4) ?
    C18 C17 . 1.365(4) ?
    C18 H18 . 0.9300 ?
    C3 C4 . 1.373(4) ?
    C3 H3 . 0.9300 ?
    C5 C4 . 1.388(4) ?
    C5 H5 . 0.9300 ?
    C16 C17 . 1.363(4) ?
    C16 H16 . 0.9300 ?
    C17 H17 . 0.9300 ?
    C4 H4 . 0.9300 ?
    C41 H41 . 0.9300 ?
    C38 C39 . 1.477(4) ?
    C38 H38A . 0.9700 ?
    C38 H38B . 0.9700 ?
    C33 C34 . 1.418(6) ?
    C33 C32 . 1.449(6) ?
    C33 H33A . 0.9700 ?
    C33 H33B . 0.9700 ?
    C32 H32A . 0.9700 ?
    C32 H32B . 0.9700 ?
    C35 C36 . 1.508(6) ?
    C35 H35A . 0.9700 ?
    C35 H35B . 0.9700 ?
    C39 C40 . 1.516(5) ?
    C39 H39A . 0.9700 ?
    C39 H39B . 0.9700 ?
    C37 C36 . 1.430(7) ?
    C37 H37A . 0.9600 ?
    C37 H37B . 0.9600 ?
    C37 H37C . 0.9600 ?
    C40 H40A . 0.9600 ?
    C40 H40B . 0.9600 ?
    C40 H40C . 0.9600 ?
    C29 C30 . 1.486(6) ?
    C29 H29A . 0.9700 ?
    C29 H29B . 0.9700 ?
    C36 H36A . 0.9700 ?
    C36 H36B . 0.9700 ?
    C34 H34A . 0.9600 ?
    C34 H34B . 0.9600 ?
    C34 H34C . 0.9600 ?
    C31 C30 . 1.377(8) ?
    C31 H31A . 0.9600 ?
    C31 H31B . 0.9600 ?
    C31 H31C . 0.9600 ?
    C30 H30A . 0.9700 ?
    C30 H30B . 0.9700 ?
loop_
    _geom_angle_atom_site_label_1
    _geom_angle_atom_site_label_2
    _geom_angle_atom_site_label_3
    _geom_angle_site_symmetry_1
    _geom_angle_site_symmetry_3
    _geom_angle
    _geom_angle_publ_flag
    C13 O6 C38 . . 114.1(2) ?
    C20 O4 C32 . . 115.9(2) ?
    C1 O5 C35 . . 115.4(2) ?
    C23 O3 C29 . . 112.6(2) ?
    O5 C1 C6 . . 117.7(2) ?
    O5 C1 C2 . . 119.6(2) ?
    C6 C1 C2 . . 122.4(2) ?
    C12 C11 C10 . . 121.6(2) ?
    C12 C11 H11 . . 119.2 ?
    C10 C11 H11 . . 119.2 ?
    C9 C10 C11 . . 118.7(2) ?
    C9 C10 C42 . . 119.7(2) ?
    C11 C10 C42 . . 121.6(2) ?
    C11 C12 C13 . . 117.4(2) ?
    C11 C12 C14 . . 119.8(2) ?
    C13 C12 C14 . . 122.7(2) ?
    C25 C26 C27 . . 119.0(2) ?
    C25 C26 C41 . . 121.0(2) ?
    C27 C26 C41 . . 120.0(2) ?
    C26 C25 C24 . . 121.4(2) ?
    C26 C25 H25 . . 119.3 ?
    C24 C25 H25 . . 119.3 ?
    C25 C24 C23 . . 117.7(2) ?
    C25 C24 C28 . . 119.6(2) ?
    C23 C24 C28 . . 122.5(2) ?
    C8 C9 C10 . . 121.8(2) ?
    C8 C9 H9 . . 119.1 ?
    C10 C9 H9 . . 119.1 ?
    O6 C13 C8 . . 119.7(2) ?
    O6 C13 C12 . . 117.8(2) ?
    C8 C13 C12 . . 122.4(2) ?
    O3 C23 C24 . . 118.6(2) ?
    O3 C23 C22 . . 118.7(2) ?
    C24 C23 C22 . . 122.6(2) ?
    C5 C6 C1 . . 117.9(2) ?
    C5 C6 C7 . . 121.4(3) ?
    C1 C6 C7 . . 120.3(2) ?
    C22 C27 C26 . . 122.1(2) ?
    C22 C27 H27 . . 119.0 ?
    C26 C27 H27 . . 119.0 ?
    O4 C20 C19 . . 118.3(2) ?
    O4 C20 C15 . . 118.8(2) ?
    C19 C20 C15 . . 122.6(2) ?
    C3 C2 C1 . . 117.4(3) ?
    C3 C2 C28 . . 121.9(2) ?
    C1 C2 C28 . . 120.0(2) ?
    C27 C22 C23 . . 117.0(2) ?
    C27 C22 C21 . . 120.6(2) ?
    C23 C22 C21 . . 122.2(2) ?
    C9 C8 C13 . . 117.7(2) ?
    C9 C8 C7 . . 119.5(2) ?
    C13 C8 C7 . . 122.8(2) ?
    C15 C14 C12 . . 109.7(2) ?
    C15 C14 H14A . . 109.7 ?
    C12 C14 H14A . . 109.7 ?
    C15 C14 H14B . . 109.7 ?
    C12 C14 H14B . . 109.7 ?
    H14A C14 H14B . . 108.2 ?
    O2 C42 C10 . . 125.6(3) ?
    O2 C42 H42 . . 117.2 ?
    C10 C42 H42 . . 117.2 ?
    C20 C15 C16 . . 116.9(2) ?
    C20 C15 C14 . . 120.5(2) ?
    C16 C15 C14 . . 122.0(2) ?
    C6 C7 C8 . . 110.41(19) ?
    C6 C7 H7A . . 109.6 ?
    C8 C7 H7A . . 109.6 ?
    C6 C7 H7B . . 109.6 ?
    C8 C7 H7B . . 109.6 ?
    H7A C7 H7B . . 108.1 ?
    C2 C28 C24 . . 109.6(2) ?
    C2 C28 H28A . . 109.8 ?
    C24 C28 H28A . . 109.8 ?
    C2 C28 H28B . . 109.8 ?
    C24 C28 H28B . . 109.8 ?
    H28A C28 H28B . . 108.2 ?
    C19 C21 C22 . . 110.0(2) ?
    C19 C21 H21A . . 109.7 ?
    C22 C21 H21A . . 109.7 ?
    C19 C21 H21B . . 109.7 ?
    C22 C21 H21B . . 109.7 ?
    H21A C21 H21B . . 108.2 ?
    C20 C19 C18 . . 117.3(2) ?
    C20 C19 C21 . . 119.9(2) ?
    C18 C19 C21 . . 122.3(3) ?
    C17 C18 C19 . . 121.0(3) ?
    C17 C18 H18 . . 119.5 ?
    C19 C18 H18 . . 119.5 ?
    C4 C3 C2 . . 121.7(3) ?
    C4 C3 H3 . . 119.2 ?
    C2 C3 H3 . . 119.2 ?
    C6 C5 C4 . . 120.7(3) ?
    C6 C5 H5 . . 119.6 ?
    C4 C5 H5 . . 119.6 ?
    C17 C16 C15 . . 121.1(3) ?
    C17 C16 H16 . . 119.5 ?
    C15 C16 H16 . . 119.5 ?
    C16 C17 C18 . . 120.6(3) ?
    C16 C17 H17 . . 119.7 ?
    C18 C17 H17 . . 119.7 ?
    C3 C4 C5 . . 119.5(3) ?
    C3 C4 H4 . . 120.2 ?
    C5 C4 H4 . . 120.2 ?
    O1 C41 C26 . . 125.5(3) ?
    O1 C41 H41 . . 117.3 ?
    C26 C41 H41 . . 117.3 ?
    O6 C38 C39 . . 114.0(3) ?
    O6 C38 H38A . . 108.8 ?
    C39 C38 H38A . . 108.8 ?
    O6 C38 H38B . . 108.8 ?
    C39 C38 H38B . . 108.8 ?
    H38A C38 H38B . . 107.7 ?
    C34 C33 C32 . . 116.0(5) ?
    C34 C33 H33A . . 108.3 ?
    C32 C33 H33A . . 108.3 ?
    C34 C33 H33B . . 108.3 ?
    C32 C33 H33B . . 108.3 ?
    H33A C33 H33B . . 107.4 ?
    O4 C32 C33 . . 113.4(4) ?
    O4 C32 H32A . . 108.9 ?
    C33 C32 H32A . . 108.9 ?
    O4 C32 H32B . . 108.9 ?
    C33 C32 H32B . . 108.9 ?
    H32A C32 H32B . . 107.7 ?
    O5 C35 C36 . . 112.4(4) ?
    O5 C35 H35A . . 109.1 ?
    C36 C35 H35A . . 109.1 ?
    O5 C35 H35B . . 109.1 ?
    C36 C35 H35B . . 109.1 ?
    H35A C35 H35B . . 107.9 ?
    C38 C39 C40 . . 111.5(3) ?
    C38 C39 H39A . . 109.3 ?
    C40 C39 H39A . . 109.3 ?
    C38 C39 H39B . . 109.3 ?
    C40 C39 H39B . . 109.3 ?
    H39A C39 H39B . . 108.0 ?
    C36 C37 H37A . . 109.5 ?
    C36 C37 H37B . . 109.5 ?
    H37A C37 H37B . . 109.5 ?
    C36 C37 H37C . . 109.5 ?
    H37A C37 H37C . . 109.5 ?
    H37B C37 H37C . . 109.5 ?
    C39 C40 H40A . . 109.5 ?
    C39 C40 H40B . . 109.5 ?
    H40A C40 H40B . . 109.5 ?
    C39 C40 H40C . . 109.5 ?
    H40A C40 H40C . . 109.5 ?
    H40B C40 H40C . . 109.5 ?
    O3 C29 C30 . . 109.7(3) ?
    O3 C29 H29A . . 109.7 ?
    C30 C29 H29A . . 109.7 ?
    O3 C29 H29B . . 109.7 ?
    C30 C29 H29B . . 109.7 ?
    H29A C29 H29B . . 108.2 ?
    C37 C36 C35 . . 114.9(4) ?
    C37 C36 H36A . . 108.5 ?
    C35 C36 H36A . . 108.5 ?
    C37 C36 H36B . . 108.5 ?
    C35 C36 H36B . . 108.5 ?
    H36A C36 H36B . . 107.5 ?
    C33 C34 H34A . . 109.5 ?
    C33 C34 H34B . . 109.5 ?
    H34A C34 H34B . . 109.5 ?
    C33 C34 H34C . . 109.5 ?
    H34A C34 H34C . . 109.5 ?
    H34B C34 H34C . . 109.5 ?
    C30 C31 H31A . . 109.5 ?
    C30 C31 H31B . . 109.5 ?
    H31A C31 H31B . . 109.5 ?
    C30 C31 H31C . . 109.5 ?
    H31A C31 H31C . . 109.5 ?
    H31B C31 H31C . . 109.5 ?
    C31 C30 C29 . . 115.9(6) ?
    C31 C30 H30A . . 108.3 ?
    C29 C30 H30A . . 108.3 ?
    C31 C30 H30B . . 108.3 ?
    C29 C30 H30B . . 108.3 ?
    H30A C30 H30B . . 107.4 ?
loop_
    _geom_torsion_atom_site_label_1
    _geom_torsion_atom_site_label_2
    _geom_torsion_atom_site_label_3
    _geom_torsion_atom_site_label_4
    _geom_torsion_site_symmetry_1
    _geom_torsion_site_symmetry_2
    _geom_torsion_site_symmetry_3
    _geom_torsion_site_symmetry_4
    _geom_torsion
    _geom_torsion_publ_flag
    C35 O5 C1 C6 . . . . 108.8(3) ?
    C35 O5 C1 C2 . . . . -77.7(3) ?
    C12 C11 C10 C9 . . . . -4.2(3) ?
    C12 C11 C10 C42 . . . . 175.0(2) ?
    C10 C11 C12 C13 . . . . -1.7(3) ?
    C10 C11 C12 C14 . . . . 176.2(2) ?
    C27 C26 C25 C24 . . . . -1.5(4) ?
    C41 C26 C25 C24 . . . . -179.0(2) ?
    C26 C25 C24 C23 . . . . -2.1(3) ?
    C26 C25 C24 C28 . . . . 173.1(2) ?
    C11 C10 C9 C8 . . . . 5.1(3) ?
    C42 C10 C9 C8 . . . . -174.1(2) ?
    C38 O6 C13 C8 . . . . -74.2(3) ?
    C38 O6 C13 C12 . . . . 109.0(3) ?
    C11 C12 C13 O6 . . . . -176.3(2) ?
    C14 C12 C13 O6 . . . . 5.9(3) ?
    C11 C12 C13 C8 . . . . 7.0(3) ?
    C14 C12 C13 C8 . . . . -170.8(2) ?
    C29 O3 C23 C24 . . . . 91.3(3) ?
    C29 O3 C23 C22 . . . . -92.1(3) ?
    C25 C24 C23 O3 . . . . -178.7(2) ?
    C28 C24 C23 O3 . . . . 6.3(3) ?
    C25 C24 C23 C22 . . . . 4.8(3) ?
    C28 C24 C23 C22 . . . . -170.2(2) ?
    O5 C1 C6 C5 . . . . 179.5(2) ?
    C2 C1 C6 C5 . . . . 6.1(4) ?
    O5 C1 C6 C7 . . . . 6.0(3) ?
    C2 C1 C6 C7 . . . . -167.3(2) ?
    C25 C26 C27 C22 . . . . 2.6(4) ?
    C41 C26 C27 C22 . . . . -179.9(2) ?
    C32 O4 C20 C19 . . . . 108.0(3) ?
    C32 O4 C20 C15 . . . . -78.4(3) ?
    O5 C1 C2 C3 . . . . -180.0(2) ?
    C6 C1 C2 C3 . . . . -6.7(4) ?
    O5 C1 C2 C28 . . . . -9.9(4) ?
    C6 C1 C2 C28 . . . . 163.4(2) ?
    C26 C27 C22 C23 . . . . 0.0(3) ?
    C26 C27 C22 C21 . . . . -176.1(2) ?
    O3 C23 C22 C27 . . . . 179.7(2) ?
    C24 C23 C22 C27 . . . . -3.8(3) ?
    O3 C23 C22 C21 . . . . -4.3(3) ?
    C24 C23 C22 C21 . . . . 172.2(2) ?
    C10 C9 C8 C13 . . . . -0.1(3) ?
    C10 C9 C8 C7 . . . . -177.2(2) ?
    O6 C13 C8 C9 . . . . 177.2(2) ?
    C12 C13 C8 C9 . . . . -6.2(3) ?
    O6 C13 C8 C7 . . . . -5.7(3) ?
    C12 C13 C8 C7 . . . . 170.9(2) ?
    C11 C12 C14 C15 . . . . -53.0(3) ?
    C13 C12 C14 C15 . . . . 124.8(2) ?
    C9 C10 C42 O2 . . . . 171.8(3) ?
    C11 C10 C42 O2 . . . . -7.4(4) ?
    O4 C20 C15 C16 . . . . 179.5(2) ?
    C19 C20 C15 C16 . . . . -7.2(4) ?
    O4 C20 C15 C14 . . . . -8.6(3) ?
    C19 C20 C15 C14 . . . . 164.7(2) ?
    C12 C14 C15 C20 . . . . -63.7(3) ?
    C12 C14 C15 C16 . . . . 107.8(3) ?
    C5 C6 C7 C8 . . . . -106.7(3) ?
    C1 C6 C7 C8 . . . . 66.5(3) ?
    C9 C8 C7 C6 . . . . 49.8(3) ?
    C13 C8 C7 C6 . . . . -127.2(3) ?
    C3 C2 C28 C24 . . . . 107.4(3) ?
    C1 C2 C28 C24 . . . . -62.3(3) ?
    C25 C24 C28 C2 . . . . -49.5(3) ?
    C23 C24 C28 C2 . . . . 125.5(3) ?
    C27 C22 C21 C19 . . . . 46.3(3) ?
    C23 C22 C21 C19 . . . . -129.5(2) ?
    O4 C20 C19 C18 . . . . -179.6(2) ?
    C15 C20 C19 C18 . . . . 7.1(4) ?
    O4 C20 C19 C21 . . . . 8.2(3) ?
    C15 C20 C19 C21 . . . . -165.1(2) ?
    C22 C21 C19 C20 . . . . 65.1(3) ?
    C22 C21 C19 C18 . . . . -106.7(3) ?
    C20 C19 C18 C17 . . . . -1.9(4) ?
    C21 C19 C18 C17 . . . . 170.2(3) ?
    C1 C2 C3 C4 . . . . 1.6(4) ?
    C28 C2 C3 C4 . . . . -168.3(3) ?
    C1 C6 C5 C4 . . . . -0.4(4) ?
    C7 C6 C5 C4 . . . . 172.9(2) ?
    C20 C15 C16 C17 . . . . 2.2(4) ?
    C14 C15 C16 C17 . . . . -169.6(2) ?
    C15 C16 C17 C18 . . . . 2.7(4) ?
    C19 C18 C17 C16 . . . . -2.9(4) ?
    C2 C3 C4 C5 . . . . 3.8(4) ?
    C6 C5 C4 C3 . . . . -4.4(4) ?
    C25 C26 C41 O1 . . . . -1.9(4) ?
    C27 C26 C41 O1 . . . . -179.3(3) ?
    C13 O6 C38 C39 . . . . -71.0(3) ?
    C20 O4 C32 C33 . . . . -87.1(4) ?
    C34 C33 C32 O4 . . . . -173.9(5) ?
    C1 O5 C35 C36 . . . . -85.5(4) ?
    O6 C38 C39 C40 . . . . 178.7(3) ?
    C23 O3 C29 C30 . . . . -175.7(4) ?
    O5 C35 C36 C37 . . . . -173.5(5) ?
    O3 C29 C30 C31 . . . . 73.4(7) ?
_iucr_refine_instructions_details
;
TITL XHJ041951 in Pbca
CELL 0.71073  14.7121  17.5133  28.9124  90.000  90.000  90.000
ZERR  219.00   0.0015   0.0019   0.0031   0.000   0.000   0.000
LATT 1
SYMM 0.5-X, -Y, 0.5+Z
SYMM -X, 0.5+Y, 0.5-Z
SYMM 0.5+X, 0.5-Y, -Z
SFAC C  H  O
UNIT 336 384 48
OMIT   0.00  51.00
L.S. 20
ACTA
BOND  $H
FMAP 2
PLAN 20
CONF
DELU 0.01 O5 C1
SIZE 0.20 0.18 0.15
FREE C32  H33B
WGHT  0.123300  0.000000
FVAR  0.127330
TEMP 23.000
MOLE 1
O6     3   0.757296  0.162333  0.595448 11.000000  0.072890  0.074210 =
           0.076580  0.001870 -0.004220 -0.006390
O4     3   0.989083  0.131155  0.594483 11.000000  0.075080  0.050790 =
           0.087310  0.008080  0.001390  0.000750
O5     3   0.912082  0.311230  0.617946 11.000000  0.078700  0.056730 =
           0.094550 -0.013330 -0.006940  0.001150
O3     3   1.145044  0.284446  0.603101 11.000000  0.078540  0.070030 =
           0.080450  0.004560 -0.002030 -0.016580
O2     3   0.866284  0.069057  0.800742 11.000000  0.122950  0.084200 =
           0.093030  0.014610 -0.007530  0.032270
C1     1   0.889054  0.361031  0.652978 11.000000  0.072650  0.039920 =
           0.073330 -0.005880 -0.010320  0.009250
C11    1   0.847771  0.080531  0.701200 11.000000  0.053350  0.041910 =
           0.082280  0.001370  0.004030 -0.001240
AFIX 43
H11    2   0.874763  0.035590  0.711443 11.000000 -1.200000
AFIX 0
C10    1   0.829848  0.138407  0.732886 11.000000  0.046700  0.050580 =
           0.072420 -0.001800  0.001460  0.001910
C12    1   0.826406  0.088208  0.654801 11.000000  0.051650  0.043600 =
           0.076330 -0.003820  0.005320 -0.007230
C26    1   1.078616  0.218435  0.736608 11.000000  0.052930  0.057020 =
           0.074390  0.000570 -0.007710  0.001020
C25    1   1.062686  0.292479  0.722024 11.000000  0.055640  0.053680 =
           0.082500 -0.010160 -0.006370 -0.001640
AFIX 43
H25    2   1.037968  0.327545  0.742647 11.000000 -1.200000
AFIX 0
C24    1   1.082835  0.315490  0.677261 11.000000  0.054170  0.047200 =
           0.080240  0.000580 -0.013960 -0.006680
C9     1   0.795085  0.207137  0.716741 11.000000  0.052590  0.043080 =
           0.076160 -0.007480  0.000550  0.000770
AFIX 43
H9     2   0.787532  0.247431  0.737336 11.000000 -1.200000
AFIX 0
C13    1   0.783626  0.155951  0.641021 11.000000  0.054520  0.053780 =
           0.065630  0.002630 -0.002420 -0.008870
C23    1   1.122619  0.262076  0.647746 11.000000  0.053600  0.059460 =
           0.069740 -0.001310 -0.007140 -0.011950
C6     1   0.801465  0.357063  0.670439 11.000000  0.071480  0.042070 =
           0.083160  0.002130 -0.015500  0.012450
C27    1   1.113498  0.165950  0.705337 11.000000  0.057010  0.049050 =
           0.084080  0.002100 -0.007250  0.005890
AFIX 43
H27    2   1.121836  0.115679  0.714793 11.000000 -1.200000
AFIX 0
O1     3   1.024571  0.234885  0.813220 11.000000  0.102730  0.095410 =
           0.087990 -0.007340  0.011780  0.006510
C20    1   1.017328  0.063748  0.614940 11.000000  0.072730  0.042850 =
           0.064900 -0.008160  0.011900  0.002230
C2     1   0.955712  0.407400  0.672589 11.000000  0.077110  0.035580 =
           0.084770  0.001360 -0.015110  0.002380
C22    1   1.136300  0.186100  0.660454 11.000000  0.049320  0.052660 =
           0.077440 -0.003560 -0.004430 -0.002090
C8     1   0.771415  0.217272  0.670906 11.000000  0.048080  0.045230 =
           0.083670  0.001770 -0.004410 -0.001530
C14    1   0.852383  0.025855  0.621036 11.000000  0.074120  0.051010 =
           0.084030 -0.012330  0.008970 -0.011620
AFIX 23
H14A   2   0.817215 -0.019799  0.627406 11.000000 -1.200000
H14B   2   0.838981  0.042222  0.589718 11.000000 -1.200000
AFIX 0
C42    1   0.845573  0.128086  0.782273 11.000000  0.058470  0.065230 =
           0.080600 -0.004490 -0.000510  0.009510
AFIX 43
H42    2   0.839034  0.170784  0.801105 11.000000 -1.200000
AFIX 0
C15    1   0.952548  0.008408  0.625480 11.000000  0.072230  0.044880 =
           0.072230 -0.009900  0.013120  0.000220
C7     1   0.737675  0.294985  0.654679 11.000000  0.059470  0.056630 =
           0.099480  0.003120 -0.015270  0.006090
AFIX 23
H7A    2   0.733557  0.295426  0.621195 11.000000 -1.200000
H7B    2   0.677448  0.304356  0.667093 11.000000 -1.200000
AFIX 0
C28    1   1.054588  0.394270  0.661101 11.000000  0.076480  0.049970 =
           0.101560 -0.001830 -0.013390 -0.011300
AFIX 23
H28A   2   1.091713  0.432658  0.676201 11.000000 -1.200000
H28B   2   1.063666  0.398600  0.627975 11.000000 -1.200000
AFIX 0
C21    1   1.168606  0.126263  0.626294 11.000000  0.059910  0.068530 =
           0.083390 -0.005590  0.005410  0.005180
AFIX 23
H21A   2   1.168164  0.147373  0.595277 11.000000 -1.200000
H21B   2   1.230436  0.111371  0.633665 11.000000 -1.200000
AFIX 0
C19    1   1.107502  0.057465  0.628285 11.000000  0.070090  0.050510 =
           0.070230 -0.008730  0.010830  0.006790
C18    1   1.134637 -0.011160  0.648553 11.000000  0.079440  0.063460 =
           0.082590 -0.007960  0.006930  0.020340
AFIX 43
H18    2   1.195077 -0.017786  0.657080 11.000000 -1.200000
AFIX 0
C3     1   0.929257  0.456095  0.707473 11.000000  0.092360  0.044820 =
           0.101900 -0.009840 -0.024570  0.004900
AFIX 43
H3     2   0.972037  0.488609  0.720622 11.000000 -1.200000
AFIX 0
C5     1   0.778299  0.406444  0.705811 11.000000  0.083130  0.054290 =
           0.095080  0.002600  0.000300  0.020950
AFIX 43
H5     2   0.719830  0.405215  0.718014 11.000000 -1.200000
AFIX 0
C16    1   0.984155 -0.059215  0.645779 11.000000  0.097260  0.039910 =
           0.094400 -0.002400  0.021450 -0.001300
AFIX 43
H16    2   0.943272 -0.098240  0.652342 11.000000 -1.200000
AFIX 0
C17    1   1.073829 -0.068716  0.656058 11.000000  0.102210  0.049670 =
           0.101460  0.004500  0.016750  0.020480
AFIX 43
H17    2   1.093803 -0.114863  0.668305 11.000000 -1.200000
AFIX 0
C4     1   0.841322  0.457862  0.723334 11.000000  0.110910  0.056110 =
           0.090870 -0.017410 -0.010940  0.019340
AFIX 43
H4     2   0.824099  0.493251  0.745657 11.000000 -1.200000
AFIX 0
C41    1   1.055856  0.194412  0.783520 11.000000  0.070630  0.070420 =
           0.086950  0.000820 -0.003150  0.000400
AFIX 43
H41    2   1.066383  0.143583  0.791138 11.000000 -1.200000
AFIX 0
C38    1   0.660104  0.159370  0.588527 11.000000  0.086600  0.089870 =
           0.088850  0.002150 -0.013280 -0.009570
AFIX 23
H38A   2   0.646610  0.175412  0.557158 11.000000 -1.200000
H38B   2   0.631384  0.195438  0.609375 11.000000 -1.200000
AFIX 0
C33    1   1.050062  0.140074  0.517387 11.000000  0.150410  0.257460 =
           0.109710 -0.003610  0.023260 -0.011640
AFIX 23
H33A   2   1.078789  0.187158  0.527310 11.000000 -1.200000
H33B   2   1.092808  0.098948  0.523034 11.000000 -1.200000
AFIX 0
C32    1   0.970557  0.127386  0.545926 11.000000  0.139090  0.114150 =
           0.094260  0.030820  0.012350  0.012300
AFIX 23
H32A   2   0.924949  0.165338  0.538279 11.000000 -1.200000
H32B   2   0.945457  0.077558  0.538753 11.000000 -1.200000
AFIX 0
C35    1   0.923138  0.344689  0.573891 11.000000  0.123770  0.124190 =
           0.093690 -0.018740 -0.002580 -0.001030
AFIX 23
H35A   2   0.964880  0.313871  0.555836 11.000000 -1.200000
H35B   2   0.949808  0.394997  0.577464 11.000000 -1.200000
AFIX 0
C39    1   0.620087  0.083060  0.596244 11.000000  0.102610  0.100310 =
           0.123190  0.008760 -0.024390 -0.025130
AFIX 23
H39A   2   0.633982  0.066247  0.627418 11.000000 -1.200000
H39B   2   0.647049  0.046920  0.574840 11.000000 -1.200000
AFIX 0
C37    1   0.842636  0.377534  0.501344 11.000000  0.193920  0.329480 =
           0.122750  0.032100  0.002400 -0.007900
AFIX 137
H37A   2   0.872632  0.426207  0.500821 11.000000 -1.500000
H37B   2   0.783228  0.382400  0.487930 11.000000 -1.500000
H37C   2   0.877536  0.341269  0.483892 11.000000 -1.500000
AFIX 0
C40    1   0.517862  0.083977  0.589542 11.000000  0.099140  0.132600 =
           0.194120  0.009780 -0.045580 -0.035070
AFIX 137
H40A   2   0.491142  0.120428  0.610281 11.000000 -1.500000
H40B   2   0.493689  0.034152  0.595890 11.000000 -1.500000
H40C   2   0.504040  0.097932  0.558212 11.000000 -1.500000
AFIX 0
C29    1   1.235922  0.312725  0.599682 11.000000  0.099780  0.137370 =
           0.116630  0.016480  0.015780 -0.047350
AFIX 23
H29A   2   1.278619  0.272297  0.607022 11.000000 -1.200000
H29B   2   1.244762  0.353904  0.621662 11.000000 -1.200000
AFIX 0
C36    1   0.834465  0.351803  0.548099 11.000000  0.150580  0.194970 =
           0.115210  0.024170 -0.009480 -0.007760
AFIX 23
H36A   2   0.804651  0.302403  0.548063 11.000000 -1.200000
H36B   2   0.795536  0.387060  0.564745 11.000000 -1.200000
AFIX 0
C34    1   1.034367  0.144699  0.469064 11.000000  0.214600  0.299920 =
           0.107480 -0.002520  0.025120 -0.032950
AFIX 137
H34A   2   0.997357  0.102432  0.459455 11.000000 -1.500000
H34B   2   1.091415  0.143113  0.452974 11.000000 -1.500000
H34C   2   1.003706  0.191683  0.462056 11.000000 -1.500000
AFIX 0
C31    1   1.211680  0.409067  0.540581 11.000000  0.375620  0.170690 =
           0.127180  0.048030 -0.033450 -0.022590
AFIX 137
H31A   2   1.152323  0.399174  0.528159 11.000000 -1.500000
H31B   2   1.247755  0.435210  0.517893 11.000000 -1.500000
H31C   2   1.206270  0.440266  0.567743 11.000000 -1.500000
AFIX 0
C30    1   1.252839  0.341000  0.551983 11.000000  0.169550  0.214360 =
           0.150850  0.046020  0.037060 -0.078260
AFIX 23
H30A   2   1.317908  0.346787  0.547860 11.000000 -1.200000
H30B   2   1.232431  0.302312  0.530337 11.000000 -1.200000
AFIX 0
HKLF 4
END
;
data_global
_journal_data_validation_number     ?
_journal_date_recd_electronic     2013-02-04
_journal_date_accepted     2013-02-17
_journal_name_full     'Acta Crystallographica, Section E'
_journal_year     2013
_journal_volume     69
_journal_issue      3
_journal_page_first     o424
_journal_page_last     o424
_journal_paper_category     QO
_journal_paper_doi     10.1107/S1600536813004625
_journal_coeditor_code     FJ2615
_publ_contact_author_name     'Prof. Xiaoqiang Sun'
_publ_contact_author_address
;
Jiangsu Key Laboratory of Fine Petrochemical Engineering
School of Petrochemical Engineering
Changzhou University
Changzhou 213164
Jiangsu, People's Republic of China
;
_publ_contact_author_email     chemsxq@yahoo.com.cn
_publ_contact_author_fax     ?
_publ_contact_author_phone     '+86 519 86330257'
_publ_section_title
;
5,17-Diformyl-25,26,27,28-tetrapropoxycalix[4]arene
;
loop_
    _publ_author_name
    _publ_author_address
    'Zhengyi Li'
;
Jiangsu Key Laboratory of Fine Petrochemical Engineering
School of Petrochemical Engineering
Changzhou University
Changzhou 213164
Jiangsu, People's Republic of China
;
    'Hongzhao Ma'
;
Jiangsu Key Laboratory of Fine Petrochemical Engineering
School of Petrochemical Engineering
Changzhou University
Changzhou 213164
Jiangsu, People's Republic of China
;
    'Yuan Lai'
;
Jiangsu Key Laboratory of Fine Petrochemical Engineering
School of Petrochemical Engineering
Changzhou University
Changzhou 213164
Jiangsu, People's Republic of China
;
    'Liang Chen'
;
Jiangsu Key Laboratory of Fine Petrochemical Engineering
School of Petrochemical Engineering
Changzhou University
Changzhou 213164
Jiangsu, People's Republic of China
;
    'Xiaoqiang Sun'
;
Jiangsu Key Laboratory of Fine Petrochemical Engineering
School of Petrochemical Engineering
Changzhou University
Changzhou 213164
Jiangsu, People's Republic of China
;
