# Supplementary material for: 5,17-Diformyl-25,26,27,28-tetra­propoxy­calix[4]arene
Source: Acta Crystallogr Sect E Struct Rep Online. 2013 Feb 23;69(Pt 3):o424. doi: 10.1107/S1600536813004625 (PMC3588550; doi:10.1107/S1600536813004625)
Supplement: Supplementary file 2 [file e-69-0o424-Isup2.hkl]

# 
# h,k,l, Fc-squared, Fo-squared, sigma(Fo-squared) and status flag 
# 
data_I
_shelx_title ' XHJ041951 in Pbca' 
_shelx_refln_list_code          4 
_shelx_F_calc_maximum      244.63 
_exptl_crystal_F_000      2784.00 
_reflns_d_resolution_high  0.8255 
 
loop_ 
 _symmetry_equiv_pos_as_xyz 
 'x, y, z' 
 '-x+1/2, -y, z+1/2' 
 '-x, y+1/2, -z+1/2' 
 'x+1/2, -y+1/2, -z' 
 '-x, -y, -z' 
 'x-1/2, y, -z-1/2' 
 'x, -y-1/2, z-1/2' 
 '-x-1/2, y-1/2, z' 
 
_cell_length_a    14.7121 
_cell_length_b    17.5133 
_cell_length_c    28.9124 
_cell_angle_alpha  90.000 
_cell_angle_beta   90.000 
_cell_angle_gamma  90.000 
 
_shelx_F_squared_multiplier     1.000 
 
loop_ 
 _refln_index_h 
 _refln_index_k 
 _refln_index_l 
 _refln_F_squared_calc 
 _refln_F_squared_meas 
 _refln_F_squared_sigma 
 _refln_observed_status 
   2   0   0     2165.90     2436.39     52.27 o 
   4   0   0     5551.43     5845.00    226.99 o 
   6   0   0      738.51      783.08     45.95 o 
   8   0   0     1922.51     1867.12     63.08 o 
  10   0   0     6038.70     5578.78    173.71 o 
  12   0   0      367.41      387.36     44.41 o 
  14   0   0      306.58      247.14     32.00 o 
  16   0   0       18.80       18.07     23.54 o 
   2   1   0     5346.73     4988.40     86.62 o 
   6   1   0     4234.46     5190.02    112.71 o 
   8   1   0     3766.59     3707.15     82.82 o 
  10   1   0      194.52      125.57     13.21 o 
  12   1   0      125.20      100.65     21.37 o 
  14   1   0      241.97      277.33     23.47 o 
  16   1   0        8.34       25.21     17.18 o 
   2   2   0    21358.59    21156.89    446.15 o 
   4   2   0     8861.37     8444.42    180.24 o 
   6   2   0    22133.07    23735.42    580.20 o 
   8   2   0       90.26      131.58     13.47 o 
  10   2   0       39.92        7.64     10.43 o 
  12   2   0       52.46       56.08     20.01 o 
  14   2   0       83.12       81.18     17.26 o 
  16   2   0       19.21       34.77     17.68 o 
   4   3   0      582.14      584.64     20.24 o 
   6   3   0     1223.81     1460.66     35.91 o 
   8   3   0     5739.95     6441.55    164.29 o 
  10   3   0      405.90      417.38     38.57 o 
  12   3   0     1541.80     1614.31     66.46 o 
  14   3   0       11.14       20.77     15.31 o 
  16   3   0       11.73       40.20     22.20 o 
   2   4   0     1016.85      653.25    379.34 o 
   4   4   0     3121.40     2937.93     77.60 o 
   6   4   0     3483.11     3520.17     79.39 o 
   8   4   0      444.32      659.74     22.79 o 
  10   4   0      137.11      171.66     18.27 o 
  12   4   0      674.08      617.60     47.36 o 
  14   4   0      303.02      310.33     29.11 o 
  16   4   0       30.51       25.71     22.94 o 
   2   5   0      287.71      175.79     21.59 o 
   4   5   0      303.27      333.89     60.43 o 
   6   5   0     1562.33     1379.91    224.16 o 
   8   5   0      144.03      173.55     14.60 o 
  10   5   0     1768.24     1838.77     57.36 o 
  12   5   0     1629.91     1791.17     57.54 o 
  14   5   0       84.97      111.20     18.77 o 
  16   5   0       20.29       20.00     22.52 o 
   0   6   0     1332.88      701.32     41.33 o 
   2   6   0    13363.26    13818.36    440.52 o 
   4   6   0      354.54      317.26     18.10 o 
   6   6   0     4500.21     4813.69    125.90 o 
   8   6   0       18.48       15.19     10.33 o 
  10   6   0       70.80      101.73     15.12 o 
  12   6   0       74.26      191.56     27.15 o 
  14   6   0       11.16        0.00     15.54 o 
  16   6   0        2.20        6.39     22.72 o 
   2   7   0      679.73      644.12     21.78 o 
   4   7   0      275.80      217.05     37.20 o 
   6   7   0        3.77       40.13     12.51 o 
   8   7   0      120.86      165.21     11.84 o 
  10   7   0      101.82       66.21     17.51 o 
  12   7   0       40.58       55.33     14.56 o 
  14   7   0       26.95        0.00     16.43 o 
  16   7   0       26.18        9.20     23.07 o 
   0   8   0    10333.52    10985.88    338.20 o 
   2   8   0       13.62        1.55      6.74 o 
   4   8   0     1532.78     1301.68     54.95 o 
   6   8   0     9201.59     9845.67    308.51 o 
   8   8   0      283.47      271.94     17.33 o 
  10   8   0        9.10       21.56     13.06 o 
  12   8   0       85.36      105.05     16.09 o 
  14   8   0      147.05      156.12     27.48 o 
  16   8   0        0.33       12.19     23.93 o 
   2   9   0     7239.41     8239.91    216.36 o 
   4   9   0      129.94      165.50     11.37 o 
   6   9   0        5.06        2.20      7.85 o 
   8   9   0      229.96      217.58     18.70 o 
  10   9   0      267.34      249.81     19.12 o 
  12   9   0       99.45       64.22     17.65 o 
  14   9   0        0.17       12.78     21.57 o 
  16   9   0       34.79       17.59     25.64 o 
   0  10   0       32.07      124.07     30.22 o 
   2  10   0        1.12        0.00      5.03 o 
   4  10   0      196.48      185.31     16.44 o 
   6  10   0     2591.43     2460.63     97.49 o 
   8  10   0      961.49      918.78     31.83 o 
  10  10   0     1045.89      990.94     35.79 o 
  12  10   0       87.24       92.28     17.14 o 
  14  10   0       76.67      135.44     43.79 o 
   2  11   0       21.66        4.93      7.03 o 
   4  11   0        0.97       11.98      5.39 o 
   6  11   0      202.96      215.50     17.63 o 
   8  11   0      367.46      486.58     24.32 o 
  10  11   0     1022.76     1175.72     61.96 o 
  12  11   0      890.27     1047.78     43.11 o 
  14  11   0        0.66        1.32     26.78 o 
   0  12   0      233.19      237.62     27.13 o 
   2  12   0       58.95       33.74     20.35 o 
   4  12   0       31.00       16.71      7.82 o 
   6  12   0       55.30       40.69     16.33 o 
   8  12   0      321.41      289.99     23.80 o 
  10  12   0       33.27       19.18     19.64 o 
  12  12   0      402.18      407.36     29.19 o 
  14  12   0       51.10       82.67     47.80 o 
   2  13   0       17.26       15.59     10.12 o 
   4  13   0      412.91      456.81     32.14 o 
   6  13   0       87.41       58.97     15.47 o 
   8  13   0      200.72      120.93     18.52 o 
  10  13   0        0.17        9.79     20.14 o 
  12  13   0      102.08      212.24     29.91 o 
  14  13   0       17.82       14.21     38.55 o 
   0  14   0     4778.29     4632.37    160.62 o 
   2  14   0      136.01      141.15     32.30 o 
   4  14   0      114.96      104.87     20.98 o 
   6  14   0      458.81      411.34     31.95 o 
   8  14   0        7.46        0.00     22.46 o 
  10  14   0       54.16       53.75     28.26 o 
  12  14   0        2.22        0.00     41.63 o 
   2  15   0     1476.16     1355.63     56.25 o 
   4  15   0      504.49      489.22     43.60 o 
   6  15   0      238.80      213.71     26.17 o 
   8  15   0        0.53        0.00     24.62 o 
  10  15   0      415.48      346.62     43.38 o 
  12  15   0       24.74        0.00     29.07 o 
   0  16   0        0.66       15.07     28.99 o 
   2  16   0     2456.74     2308.50     68.60 o 
   4  16   0      180.95      168.66     25.60 o 
   6  16   0      151.65      166.59     25.74 o 
   8  16   0      109.91       95.30     31.84 o 
  10  16   0       68.82       63.49     31.88 o 
   2  17   0      762.13      760.40     66.12 o 
   4  17   0      114.29      131.16     25.14 o 
   6  17   0      324.35      307.09     31.81 o 
   8  17   0      123.61      194.76     36.95 o 
  10  17   0       60.00       28.68     33.58 o 
   0  18   0      186.03      248.53     35.38 o 
   2  18   0       84.14       67.77     25.49 o 
   4  18   0      271.73      306.04     33.20 o 
   6  18   0      288.41      247.06     46.46 o 
   8  18   0       44.43       52.84     31.44 o 
   2  19   0      524.81      459.66     39.16 o 
   4  19   0       68.85       78.66     25.52 o 
   6  19   0       49.87      100.40     27.06 o 
   0  20   0       41.94       27.76     45.64 o 
   2  20   0        5.47        4.34     20.21 o 
   4  20   0      190.98      224.96     32.03 o 
   2  21   0      121.03      148.87     30.81 o 
   1   1   1     5470.44     6087.85     77.19 o 
   2   1   1     5386.13     5252.93     71.58 o 
   3   1   1    12668.20    11507.30    146.76 o 
   4   1   1     9555.84     9495.47    142.73 o 
   5   1   1     3336.75     3511.73     58.37 o 
   6   1   1      509.64      508.07     19.72 o 
   7   1   1      706.50      876.57     18.40 o 
   8   1   1     2930.97     3379.96     58.01 o 
   9   1   1       37.40       35.66      6.05 o 
  10   1   1       16.24        4.84      7.17 o 
  11   1   1        2.54        0.00      6.65 o 
  12   1   1      411.58      389.13     18.92 o 
  13   1   1       16.26        9.06     11.64 o 
  14   1   1      119.94      125.28     14.61 o 
  15   1   1       14.13       29.84     11.81 o 
  16   1   1        4.64        0.00     12.40 o 
  17   1   1        4.68       11.11     16.62 o 
   0   2   1    14524.67    13888.36    292.98 o 
   1   2   1     3321.77     3727.67     48.01 o 
   2   2   1     6698.16     6923.85    105.91 o 
   3   2   1    26942.20    28584.71    603.20 o 
   4   2   1    10079.33    10282.12    145.78 o 
   5   2   1     3982.62     4205.56     69.72 o 
   6   2   1    33192.13    34362.73    592.22 o 
   7   2   1      255.27      173.48      7.74 o 
   8   2   1     4401.72     5111.62     85.54 o 
   9   2   1     1414.46     1334.33     26.73 o 
  10   2   1      256.13      308.58     13.76 o 
  11   2   1      121.35      103.80     12.74 o 
  12   2   1      171.56      168.30     14.89 o 
  13   2   1        0.11        0.00     10.80 o 
  14   2   1       11.43        0.00     11.07 o 
  15   2   1       20.40       16.70     11.60 o 
  16   2   1       55.38       45.94     14.19 o 
  17   2   1        1.97        0.00     16.49 o 
   1   3   1    11761.60    13437.71    168.58 o 
   2   3   1      546.23      551.70     12.71 o 
   3   3   1    18826.74    18730.80    324.37 o 
   4   3   1     5942.38     6735.62    118.91 o 
   5   3   1     8808.57     9335.57    141.53 o 
   6   3   1     4095.32     4205.40     65.76 o 
   7   3   1       83.78       75.51      5.63 o 
   8   3   1      118.60      144.53     10.85 o 
   9   3   1      977.98      885.23     37.16 o 
  10   3   1       23.66       26.29      7.51 o 
  11   3   1       63.56       83.50     12.10 o 
  12   3   1      444.32      470.72     34.22 o 
  13   3   1        0.12        0.00     11.21 o 
  14   3   1      310.87      245.31     15.77 o 
  15   3   1       10.00        6.90     11.76 o 
  16   3   1        0.28        3.81     12.88 o 
  17   3   1       33.85       19.91     16.47 o 
   0   4   1     1340.05     1420.59     28.18 o 
   1   4   1      453.22      379.41     16.49 o 
   2   4   1       59.75       46.80      4.17 o 
   3   4   1    13019.96    11731.11    358.99 o 
   4   4   1    11089.59    11453.34    200.58 o 
   5   4   1     2550.67     2953.41     55.26 o 
   6   4   1      249.54      338.98     11.42 o 
   7   4   1      341.18      482.60     15.46 o 
   8   4   1     1643.59     1779.34     39.60 o 
   9   4   1     1025.18     1223.96     40.15 o 
  10   4   1        5.38        3.94      7.81 o 
  11   4   1       16.60       17.48      9.05 o 
  12   4   1      400.65      458.07     23.30 o 
  13   4   1        5.83        0.00     11.57 o 
  14   4   1       80.77       68.05     12.62 o 
  15   4   1       15.30        8.87     13.40 o 
  16   4   1        0.77        0.37     14.68 o 
  17   4   1        2.90        0.38     16.03 o 
   1   5   1      833.49      807.63     18.20 o 
   2   5   1     2207.31     1676.23    167.80 o 
   3   5   1     2291.33     1901.51    112.38 o 
   4   5   1      694.10      610.93     37.66 o 
   5   5   1      442.32      404.51     47.71 o 
   6   5   1     5504.19     4740.41    523.48 o 
   7   5   1      217.09      280.94      9.85 o 
   8   5   1     3669.80     3684.63     57.24 o 
   9   5   1      345.85      393.18     13.13 o 
  10   5   1      933.50      958.51     28.68 o 
  11   5   1     1253.18     1250.06     29.36 o 
  12   5   1       58.85       77.36     13.86 o 
  13   5   1       88.17       81.08     13.10 o 
  14   5   1        0.06        0.00     10.97 o 
  15   5   1        6.28       25.43     13.02 o 
  16   5   1       35.44       26.71     16.12 o 
  17   5   1        4.18       10.28     17.39 o 
   0   6   1     2891.80     2739.30     83.59 o 
   1   6   1     7210.02     6657.65    148.99 o 
   2   6   1       18.63        8.03      4.97 o 
   3   6   1      133.80      110.91     11.89 o 
   4   6   1      482.53      477.35     13.39 o 
   5   6   1     3798.86     3920.05     65.42 o 
   6   6   1     1106.60     1180.70     27.33 o 
   7   6   1       85.10       69.85      6.19 o 
   8   6   1        5.37        2.39      5.22 o 
   9   6   1        7.70        5.85      6.52 o 
  10   6   1      268.41      347.78     23.06 o 
  11   6   1      263.62      315.03     15.40 o 
  12   6   1     1906.58     1910.20     44.44 o 
  13   6   1      182.03      156.50     13.92 o 
  14   6   1       12.26        1.04     11.12 o 
  15   6   1        5.99       19.45     13.26 o 
  16   6   1        0.00       15.71     15.73 o 
  17   6   1       17.10       13.85     17.42 o 
   1   7   1     7114.11     6128.13    281.70 o 
   2   7   1     2795.68     3061.99     55.38 o 
   3   7   1      980.54      750.60     52.42 o 
   4   7   1    11871.81    10661.35   1064.61 o 
   5   7   1       25.42       15.36      6.24 o 
   6   7   1     2537.88     2664.87     62.18 o 
   7   7   1      789.58      729.78     19.10 o 
   8   7   1      201.86      213.08      9.07 o 
   9   7   1        4.70        7.57      6.92 o 
  10   7   1      151.41      124.48     11.39 o 
  11   7   1      345.76      509.32     28.68 o 
  12   7   1       43.65       55.62     12.10 o 
  13   7   1       10.13       13.78     10.99 o 
  14   7   1       76.08       48.36     13.95 o 
  15   7   1       20.03       18.38     15.40 o 
  16   7   1       15.13       11.32     16.45 o 
   0   8   1      181.34      179.88     13.28 o 
   1   8   1      196.16      172.95      7.18 o 
   2   8   1      227.98      168.90     10.79 o 
   3   8   1     5893.15     6465.82     99.25 o 
   4   8   1      288.81      278.22     12.15 o 
   5   8   1      968.88      859.09     86.47 o 
   6   8   1      427.36      472.68     62.98 o 
   7   8   1      323.58      368.21     20.26 o 
   8   8   1      190.16      202.43     12.23 o 
   9   8   1      172.30      177.97     12.01 o 
  10   8   1      933.41      946.43     24.36 o 
  11   8   1       80.27       74.66     10.95 o 
  12   8   1       60.50       38.62     10.07 o 
  13   8   1        1.07        3.53     10.92 o 
  14   8   1       38.36       11.68     13.30 o 
  15   8   1        9.57       13.48     15.94 o 
  16   8   1        2.31       15.29     16.66 o 
   1   9   1      239.74      301.44     11.80 o 
   2   9   1     5114.23     5396.98    102.60 o 
   3   9   1      312.42      329.76     10.76 o 
   4   9   1      126.23      111.52      8.04 o 
   5   9   1        9.88        8.39      5.22 o 
   6   9   1       10.97        8.27      5.96 o 
   7   9   1      149.75      163.62      9.78 o 
   8   9   1        7.29        0.00      6.79 o 
   9   9   1      298.63      302.40     14.63 o 
  10   9   1        0.00        0.00      8.88 o 
  11   9   1        7.68       21.81      9.80 o 
  12   9   1        7.99        4.07      9.76 o 
  13   9   1       25.08        0.28     12.85 o 
  14   9   1       83.49       74.63     17.04 o 
  15   9   1        2.21        0.00     15.68 o 
  16   9   1       44.26       52.25     18.23 o 
   0  10   1       12.48        0.00      9.23 o 
   1  10   1      126.38      150.76      9.65 o 
   2  10   1     1273.77     1287.17     33.82 o 
   3  10   1     2341.55     2632.07     47.89 o 
   4  10   1     5073.90     5032.64     80.39 o 
   5  10   1       10.55       14.26      5.86 o 
   6  10   1       72.93       77.86      8.90 o 
   7  10   1       52.46       43.14      8.07 o 
   8  10   1     1542.61     1551.39     30.67 o 
   9  10   1      428.47      410.86     19.03 o 
  10  10   1      122.37      131.28     11.89 o 
  11  10   1      347.39      357.58     15.89 o 
  12  10   1      445.02      457.80     17.99 o 
  13  10   1       51.14       37.80     14.16 o 
  14  10   1       36.06       39.31     20.86 o 
  15  10   1       12.25       27.91     21.74 o 
   1  11   1     1045.65     1097.42     28.06 o 
   2  11   1       13.15       12.66      7.20 o 
   3  11   1     2417.26     2274.55     63.37 o 
   4  11   1      431.31      463.89     14.51 o 
   5  11   1      273.98      244.17     11.65 o 
   6  11   1       73.46       68.36      8.21 o 
   7  11   1      233.20      256.21     19.73 o 
   8  11   1      117.25      114.74     11.67 o 
   9  11   1      329.86      229.10     18.71 o 
  10  11   1      999.32     1114.62     30.28 o 
  11  11   1      110.89       83.41     12.87 o 
  12  11   1      158.01      191.04     17.36 o 
  13  11   1       48.12       27.65     16.97 o 
  14  11   1        5.34       12.17     19.82 o 
  15  11   1       24.88       15.73     22.71 o 
   0  12   1     3046.41     3320.44     83.18 o 
   1  12   1        0.20        0.00      8.22 o 
   2  12   1       31.19       25.26      7.58 o 
   3  12   1      315.49      323.21     25.44 o 
   4  12   1      419.88      489.19     28.09 o 
   5  12   1        5.34        9.86      6.63 o 
   6  12   1      309.34      276.31     14.63 o 
   7  12   1       66.69       79.76     11.55 o 
   8  12   1        3.42        0.00      9.97 o 
   9  12   1        3.59        3.03     13.42 o 
  10  12   1       11.63       26.07     13.66 o 
  11  12   1       36.52        8.08     11.94 o 
  12  12   1      143.71      152.75     16.89 o 
  13  12   1        2.94        0.00     20.01 o 
  14  12   1        0.06        7.37     20.42 o 
   1  13   1       21.83       15.00      9.76 o 
   2  13   1      268.94      138.84     48.13 o 
   3  13   1      184.74      179.21     29.42 o 
   4  13   1      370.76      350.67     15.38 o 
   5  13   1       35.63       25.43      9.44 o 
   6  13   1      268.18      240.32     14.46 o 
   7  13   1      756.09      745.97     24.35 o 
   8  13   1       75.70       56.30     11.99 o 
   9  13   1       10.53        5.22     13.74 o 
  10  13   1        0.24       12.74     13.90 o 
  11  13   1        0.29        0.00     12.17 o 
  12  13   1      108.77      113.59     16.65 o 
  13  13   1       44.74       41.91     22.62 o 
  14  13   1        2.45        0.00     20.70 o 
   0  14   1      377.56      443.35     35.75 o 
   1  14   1     2184.84     2443.21     51.55 o 
   2  14   1        0.57       18.02     12.17 o 
   3  14   1       11.54        2.40     11.68 o 
   4  14   1        0.74        0.00     10.04 o 
   5  14   1      190.77      200.78     17.36 o 
   6  14   1      455.00      424.35     22.85 o 
   7  14   1       16.60        0.00     12.79 o 
   8  14   1        0.04        0.00     13.98 o 
   9  14   1      145.64      115.87     21.41 o 
  10  14   1        4.25        0.00     17.56 o 
  11  14   1       12.82       59.05     17.99 o 
  12  14   1      260.72      237.40     27.26 o 
  13  14   1       20.62        0.00     24.65 o 
   1  15   1     1056.35     1104.20     31.96 o 
   2  15   1       53.05       75.96     15.92 o 
   3  15   1      697.76      619.78     30.16 o 
   4  15   1       10.19       13.66     12.16 o 
   5  15   1      270.61      257.52     19.78 o 
   6  15   1       92.61       95.18     15.70 o 
   7  15   1       63.82       18.45     13.72 o 
   8  15   1       93.06      117.09     22.16 o 
   9  15   1        1.06       19.35     18.69 o 
  10  15   1       24.54        0.00     19.49 o 
  11  15   1        0.26       15.31     20.73 o 
  12  15   1       26.77       20.58     21.29 o 
   0  16   1      354.60      341.77     27.24 o 
   1  16   1        0.03       19.12     13.85 o 
   2  16   1       17.76       91.23     26.80 o 
   3  16   1      129.00      184.59     18.69 o 
   4  16   1       27.12       55.70     15.30 o 
   5  16   1       31.27       45.33     14.74 o 
   6  16   1      390.23      383.20     23.05 o 
   7  16   1       58.47       62.89     15.72 o 
   8  16   1      156.60      124.73     22.54 o 
   9  16   1       14.53        0.00     19.10 o 
  10  16   1       91.07       84.98     23.16 o 
  11  16   1        1.68        0.00     19.90 o 
   1  17   1      291.43      274.77     21.47 o 
   2  17   1      127.44      155.88     18.62 o 
   3  17   1      160.83      117.52     16.26 o 
   4  17   1      327.37      385.68     24.43 o 
   5  17   1        0.99        2.42     14.70 o 
   6  17   1       21.65       20.64     15.47 o 
   7  17   1       27.53       58.28     16.84 o 
   8  17   1        7.11       17.33     20.52 o 
   9  17   1       15.02        1.02     21.47 o 
  10  17   1       11.09       29.22     22.68 o 
   0  18   1      496.80      571.95     40.50 o 
   1  18   1       11.89       10.02     14.45 o 
   2  18   1      136.37      158.28     18.07 o 
   3  18   1       73.59      114.04     18.52 o 
   4  18   1        7.95       11.26     15.39 o 
   5  18   1       89.78       89.48     17.86 o 
   6  18   1      143.17      159.98     19.92 o 
   7  18   1        2.10        0.07     17.20 o 
   8  18   1        7.55       21.55     21.00 o 
   9  18   1        1.27        5.78     21.20 o 
   1  19   1        1.60        0.00     14.82 o 
   2  19   1       35.77       55.07     16.88 o 
   3  19   1        0.24        7.81     15.07 o 
   4  19   1       14.32       38.92     16.50 o 
   5  19   1       23.60       24.32     17.23 o 
   6  19   1      399.55      470.63     28.44 o 
   7  19   1      135.80      156.48     26.39 o 
   0  20   1      229.61      293.23     47.74 o 
   1  20   1       72.54       70.84     21.05 o 
   2  20   1       12.16       21.36     16.87 o 
   3  20   1        0.84        0.00     16.75 o 
   4  20   1        1.05       10.92     16.71 o 
   5  20   1       14.01        6.35     16.79 o 
   1  21   1      114.50      119.83     28.76 o 
   2  21   1      115.59      125.78     20.15 o 
   2   0   2      294.64      375.07      7.02 o 
   3   0   2     6217.16     6899.18    110.76 o 
   4   0   2    27513.56    27575.74    529.47 o 
   5   0   2    31455.04    31946.69    777.19 o 
   6   0   2     1009.51     1071.36     24.87 o 
   7   0   2     9105.43     9910.04    194.73 o 
   8   0   2     2976.78     3109.95     74.78 o 
   9   0   2       37.25       18.95      8.60 o 
  10   0   2       97.99      182.00     13.63 o 
  11   0   2      128.39      136.36     17.51 o 
  12   0   2       68.87       58.25     16.54 o 
  13   0   2      514.73      531.31     32.44 o 
  14   0   2      275.70      312.07     27.20 o 
  15   0   2       44.57       32.66     19.44 o 
  16   0   2        3.00       24.20     19.91 o 
  17   0   2      111.59      119.98     26.19 o 
   2   1   2      343.40      437.92      6.51 o 
   3   1   2    42003.32    40587.02   1062.64 o 
   4   1   2    48860.45    41801.65   4294.60 o 
   5   1   2      845.02      792.42     15.92 o 
   6   1   2        9.46        1.29      4.48 o 
   7   1   2     2730.26     2910.87     47.90 o 
   8   1   2      142.57      145.25     14.55 o 
   9   1   2     1040.31     1076.21     21.96 o 
  10   1   2      111.64      100.32      7.45 o 
  11   1   2       42.43       31.23      7.99 o 
  12   1   2        5.70        2.61     10.89 o 
  13   1   2      125.88      125.29     14.31 o 
  14   1   2       41.54       29.58     12.75 o 
  15   1   2        2.79        0.00     12.60 o 
  16   1   2       14.75        6.72     12.86 o 
  17   1   2        1.99       18.08     15.43 o 
   0   2   2     1187.86      779.41     68.80 o 
   1   2   2       64.07       61.05      2.68 o 
   2   2   2     2728.28     3128.21     44.61 o 
   3   2   2     7557.04     7919.37    109.30 o 
   4   2   2     3513.35     4028.86     60.54 o 
   5   2   2    11760.22    12280.70    187.70 o 
   6   2   2     2599.93     2676.04     42.19 o 
   7   2   2     1718.27     2011.37     33.42 o 
   8   2   2      476.48      529.54     13.70 o 
   9   2   2      897.71     1052.07     21.19 o 
  10   2   2      553.16      647.92     21.02 o 
  11   2   2      255.30      296.43     15.40 o 
  12   2   2      116.10      127.68     13.86 o 
  13   2   2      239.77      189.95     15.79 o 
  14   2   2       17.94        7.65     12.28 o 
  15   2   2        8.73       24.67     13.33 o 
  16   2   2       17.88        8.37     12.92 o 
  17   2   2        7.36        4.43     15.26 o 
   1   3   2     4157.27     4639.79     57.32 o 
   2   3   2    59842.88    46277.84  10091.92 o 
   3   3   2     1188.72     1402.52     28.92 o 
   4   3   2     2034.50     2100.06     35.53 o 
   5   3   2    14751.62    15247.39    209.43 o 
   6   3   2       26.48       26.76      4.48 o 
   7   3   2      719.18      782.64     16.35 o 
   8   3   2      922.10      987.13     27.98 o 
   9   3   2     1251.84     1222.71     25.24 o 
  10   3   2      216.72      259.41     23.58 o 
  11   3   2      142.50      109.07     10.86 o 
  12   3   2      240.99      221.44     21.38 o 
  13   3   2       34.31       19.15     11.88 o 
  14   3   2       48.31       50.06     13.25 o 
  15   3   2      276.01      253.81     26.94 o 
  16   3   2        0.20        6.54     13.40 o 
  17   3   2       23.51       67.52     19.41 o 
   0   4   2    48621.00    49181.34   1197.59 o 
   1   4   2     7584.85     7898.74    111.37 o 
   2   4   2    11410.65    11525.01    160.59 o 
   3   4   2      732.15      807.99     19.21 o 
   4   4   2     8797.07     9303.55    145.71 o 
   5   4   2     2964.64     3196.40     53.17 o 
   6   4   2      445.96      433.96     10.75 o 
   7   4   2      709.95      907.03     19.47 o 
   8   4   2       19.94        4.89      4.99 o 
   9   4   2       45.55       32.04      7.23 o 
  10   4   2        3.97       10.75      7.39 o 
  11   4   2      685.51      662.97     52.54 o 
  12   4   2        2.19        0.00     12.28 o 
  13   4   2        6.11        9.78     11.72 o 
  14   4   2       62.05       33.50     16.32 o 
  15   4   2        0.62        0.00     12.93 o 
  16   4   2       27.35        1.87     13.27 o 
  17   4   2       40.29       40.16     19.29 o 
   1   5   2    13780.97    13785.58    231.92 o 
   2   5   2     8217.12     7704.18    213.43 o 
   3   5   2     2377.97     1773.44    232.81 o 
   4   5   2        6.55       12.80      3.98 o 
   5   5   2     2192.24     2330.29    202.11 o 
   6   5   2      761.12      703.69     38.84 o 
   7   5   2     1446.71     1496.62     26.27 o 
   8   5   2       71.40       71.13      7.16 o 
   9   5   2     1921.15     1862.25     33.70 o 
  10   5   2       95.69      115.64     14.60 o 
  11   5   2      131.02      188.75     12.89 o 
  12   5   2       88.68       60.46     14.71 o 
  13   5   2        1.44        0.00     12.01 o 
  14   5   2        2.31       14.87     14.64 o 
  15   5   2        7.60        2.00     12.38 o 
  16   5   2        7.04        0.99     13.58 o 
  17   5   2        1.37        0.00     16.43 o 
   0   6   2    12289.13    12083.87    266.23 o 
   1   6   2     5479.67     1849.82   1230.93 o 
   2   6   2        0.67        0.83      3.02 o 
   3   6   2     1459.79     1546.79     81.82 o 
   4   6   2     1608.21     1728.99     34.22 o 
   5   6   2     1406.72     1601.77     30.35 o 
   6   6   2       45.09       77.29      7.51 o 
   7   6   2      608.41      578.08     13.78 o 
   8   6   2        3.42        0.00      5.20 o 
   9   6   2      247.26      322.06     12.24 o 
  10   6   2      457.59      537.72     18.65 o 
  11   6   2       49.69       46.32     10.75 o 
  12   6   2       76.04      126.38     14.21 o 
  13   6   2       21.74       23.69     12.56 o 
  14   6   2        8.28        0.00     12.79 o 
  15   6   2       10.01        0.00     12.75 o 
  16   6   2       15.51        9.25     15.97 o 
  17   6   2        1.20       10.32     17.03 o 
   1   7   2     1188.43     1129.18     57.75 o 
   2   7   2      644.95      561.43     45.27 o 
   3   7   2        1.53        8.12      4.41 o 
   4   7   2        3.62        0.00      7.74 o 
   5   7   2     3994.71     4629.87     82.62 o 
   6   7   2       15.12        9.07      5.05 o 
   7   7   2      568.33      564.68     16.44 o 
   8   7   2      301.92      334.57     11.39 o 
   9   7   2      904.48      875.89     20.74 o 
  10   7   2        1.83       11.77      9.72 o 
  11   7   2       12.43       43.87     11.96 o 
  12   7   2       30.59        9.89     10.88 o 
  13   7   2      106.14       98.63     13.48 o 
  14   7   2        3.83        0.00     12.82 o 
  15   7   2        7.55       25.12     13.98 o 
  16   7   2       29.74        0.00     15.89 o 
   0   8   2     5257.95     4998.94    113.53 o 
   1   8   2      157.58      135.78      7.35 o 
   2   8   2     2347.40     2254.49     46.01 o 
   3   8   2     1850.17     2199.03     39.84 o 
   4   8   2      128.07      153.64      8.51 o 
   5   8   2      771.27      803.15     61.68 o 
   6   8   2      292.80      311.54     15.23 o 
   7   8   2        0.01        0.00      6.16 o 
   8   8   2      101.33      118.34     11.15 o 
   9   8   2       16.06        8.36      7.71 o 
  10   8   2        4.13        0.00      9.76 o 
  11   8   2      689.47      676.77     22.36 o 
  12   8   2        8.08        1.61      9.78 o 
  13   8   2        0.23        0.00     11.69 o 
  14   8   2      119.29       91.11     16.75 o 
  15   8   2        1.72        9.95     15.49 o 
  16   8   2        9.30        3.25     16.75 o 
   1   9   2      620.61      603.75     15.25 o 
   2   9   2      452.18      592.92     32.35 o 
   3   9   2        5.69       12.94      5.41 o 
   4   9   2      411.95      502.23     15.52 o 
   5   9   2      419.20      408.70     17.84 o 
   6   9   2        0.25        0.00      5.82 o 
   7   9   2      212.25      177.22     10.63 o 
   8   9   2        0.58        0.00      6.13 o 
   9   9   2      381.47      351.08     14.19 o 
  10   9   2      842.43      935.93     25.94 o 
  11   9   2        0.21        0.00      9.34 o 
  12   9   2       86.04      107.14     12.13 o 
  13   9   2       43.24       35.70     13.78 o 
  14   9   2        2.18        0.00     12.91 o 
  15   9   2        7.56       16.33     16.33 o 
  16   9   2        6.22        6.94     17.81 o 
   0  10   2     1169.12     1405.63     40.81 o 
   1  10   2      222.24      209.04      8.47 o 
   2  10   2        4.51        0.51      4.46 o 
   3  10   2       81.76       66.11      6.81 o 
   4  10   2     1330.27     1467.71     28.42 o 
   5  10   2      218.36      255.30     12.33 o 
   6  10   2      842.39      958.47     47.86 o 
   7  10   2      111.35       77.08      8.96 o 
   8  10   2      294.57      345.25     21.26 o 
   9  10   2       50.20       59.32     12.24 o 
  10  10   2      188.70      240.59     14.45 o 
  11  10   2       42.61       76.77     11.13 o 
  12  10   2       10.92        0.00     11.29 o 
  13  10   2       79.99       55.29     14.39 o 
  14  10   2       45.53       50.50     21.20 o 
  15  10   2       61.05       76.84     23.96 o 
   1  11   2     2425.02     2423.98     48.07 o 
   2  11   2      456.67      542.62     18.75 o 
   3  11   2      168.29      186.34     13.21 o 
   4  11   2      533.00      475.51     15.06 o 
   5  11   2       25.04       12.73      5.66 o 
   6  11   2       67.79       82.72      9.05 o 
   7  11   2      105.13      111.36     10.03 o 
   8  11   2      135.82      200.86     13.14 o 
   9  11   2      998.49      990.35     33.96 o 
  10  11   2      204.07      185.48     25.99 o 
  11  11   2        1.45       25.61     11.61 o 
  12  11   2      100.85       88.27     15.83 o 
  13  11   2       64.28       45.10     17.53 o 
  14  11   2        0.01        0.00     21.72 o 
  15  11   2       12.57       19.92     22.80 o 
   0  12   2      806.23      932.28     34.19 o 
   1  12   2      265.36      284.71     16.06 o 
   2  12   2      347.81      271.14     14.24 o 
   3  12   2        0.49        1.92      4.24 o 
   4  12   2       11.88        0.00      5.20 o 
   5  12   2       54.67       45.23      8.63 o 
   6  12   2      354.71      323.39     15.40 o 
   7  12   2      476.95      450.50     18.64 o 
   8  12   2      557.67      539.30     20.70 o 
   9  12   2       16.05        0.00     12.93 o 
  10  12   2       29.34       29.25     13.98 o 
  11  12   2      230.70      271.80     18.74 o 
  12  12   2      122.73      111.61     16.66 o 
  13  12   2       10.44        4.09     14.08 o 
  14  12   2       20.50       22.73     21.83 o 
   1  13   2       16.92       22.25     10.22 o 
   2  13   2      589.74      391.52    114.41 o 
   3  13   2       27.50       34.26      9.91 o 
   4  13   2      605.93      510.61     18.53 o 
   5  13   2       97.77      134.00     11.63 o 
   6  13   2      185.01      199.17     13.72 o 
   7  13   2      247.87      249.06     15.21 o 
   8  13   2        0.14        0.00     11.29 o 
   9  13   2      386.14      311.82     21.13 o 
  10  13   2        0.02        0.00     14.80 o 
  11  13   2      272.49      262.71     19.28 o 
  12  13   2       15.34        0.00     13.97 o 
  13  13   2       22.79       26.89     21.38 o 
  14  13   2        1.47       13.29     21.93 o 
   0  14   2      362.20      295.29     25.68 o 
   1  14   2      342.10      377.52     18.36 o 
   2  14   2      486.81      564.02     24.58 o 
   3  14   2      313.34      276.99     18.71 o 
   4  14   2        2.59        0.00     12.32 o 
   5  14   2      193.93      250.77     17.00 o 
   6  14   2        0.53        5.62     12.89 o 
   7  14   2        0.23        0.00     12.49 o 
   8  14   2       69.49       32.05     15.43 o 
   9  14   2        1.74       29.36     18.34 o 
  10  14   2       16.16       30.71     19.70 o 
  11  14   2      160.48      157.79     21.47 o 
  12  14   2        4.39       19.93     16.15 o 
  13  14   2       17.84        0.00     19.84 o 
   1  15   2       16.02       48.89     13.66 o 
   2  15   2      399.08      536.01     25.59 o 
   3  15   2      130.47      161.55     19.01 o 
   4  15   2      292.45      286.66     19.77 o 
   5  15   2     1222.04     1274.21     38.42 o 
   6  15   2       24.65       19.71     13.63 o 
   7  15   2       23.16       11.88     13.27 o 
   8  15   2       16.57       14.81     18.76 o 
   9  15   2       31.59       38.93     19.84 o 
  10  15   2      172.11      113.55     23.54 o 
  11  15   2       80.47       72.76     21.90 o 
  12  15   2        0.00        1.68     21.03 o 
   0  16   2      115.72      101.09     20.17 o 
   1  16   2     2218.76     2243.87     47.98 o 
   2  16   2        0.26       13.52     15.73 o 
   3  16   2      143.03      150.17     17.57 o 
   4  16   2      281.22      249.54     20.06 o 
   5  16   2       81.26       91.30     16.27 o 
   6  16   2       81.54       78.79     16.17 o 
   7  16   2       10.84       19.86     14.46 o 
   8  16   2       20.72        8.02     20.12 o 
   9  16   2       31.91       13.74     20.49 o 
  10  16   2       28.53       13.67     21.28 o 
  11  16   2       23.18       24.81     22.37 o 
   1  17   2       46.31       42.08     15.99 o 
   2  17   2       77.54       89.52     15.80 o 
   3  17   2       25.96       49.55     16.02 o 
   4  17   2        9.92        0.00     12.76 o 
   5  17   2        2.48        0.00     14.51 o 
   6  17   2      128.21      170.03     19.78 o 
   7  17   2      267.81      274.93     21.78 o 
   8  17   2        6.97        0.00     19.19 o 
   9  17   2        0.06        7.24     18.37 o 
  10  17   2        9.63       41.45     22.50 o 
   0  18   2       99.32      130.95     26.45 o 
   1  18   2      398.29      402.21     25.06 o 
   2  18   2      108.22      118.18     18.21 o 
   3  18   2      491.95      550.16     24.85 o 
   4  18   2       29.38       31.16     15.42 o 
   5  18   2      229.29      231.10     20.15 o 
   6  18   2      114.22      139.34     17.85 o 
   7  18   2       18.28        6.08     17.55 o 
   8  18   2       26.68       26.90     19.13 o 
   9  18   2       13.80       38.63     22.59 o 
   1  19   2      125.08      104.95     22.71 o 
   2  19   2      168.72      151.21     20.27 o 
   3  19   2      129.61       89.38     18.05 o 
   4  19   2       11.81       21.53     16.31 o 
   5  19   2        0.81        0.00     16.40 o 
   6  19   2       30.16       84.85     19.00 o 
   7  19   2        7.38       37.84     22.06 o 
   0  20   2       67.88       71.20     34.45 o 
   1  20   2      105.53      156.89     20.90 o 
   2  20   2        1.11       16.81     17.10 o 
   3  20   2        0.17       22.05     17.34 o 
   4  20   2      107.10       94.19     20.18 o 
   5  20   2       60.86       37.62     18.53 o 
   1  21   2       57.04       71.45     22.62 o 
   2  21   2       56.77       86.84     22.98 o 
   1   1   3       28.38       22.72      1.74 o 
   2   1   3    10010.88    10747.60    174.03 o 
   3   1   3    26068.55    24272.13    370.97 o 
   4   1   3     1115.52     1188.48     18.34 o 
   5   1   3     4378.25     4474.39     68.87 o 
   6   1   3     8575.28     9157.18    141.04 o 
   7   1   3     4344.63     4633.28     73.67 o 
   8   1   3      230.29      258.24     10.40 o 
   9   1   3      117.30      119.00      7.01 o 
  10   1   3      188.38      193.59      9.30 o 
  11   1   3       53.42       52.93     11.83 o 
  12   1   3      168.04      131.57     13.79 o 
  13   1   3       95.83       65.22     13.12 o 
  14   1   3       29.00       17.77     12.52 o 
  15   1   3       39.78       23.58     15.23 o 
  16   1   3        0.26        0.00     15.77 o 
  17   1   3        3.50        3.59     14.81 o 
   0   2   3      240.20      115.33     26.59 o 
   1   2   3      702.54      913.17     12.34 o 
   2   2   3    11305.85    11109.77    152.15 o 
   3   2   3     2036.60     2378.86     36.52 o 
   4   2   3    19013.03    21181.10    289.51 o 
   5   2   3     1911.15     1783.14     30.23 o 
   6   2   3     3105.08     3254.30     50.49 o 
   7   2   3     2710.30     2215.80     36.30 o 
   8   2   3     1528.95     1666.18     29.22 o 
   9   2   3      560.72      601.24     16.66 o 
  10   2   3      139.49      142.49     10.43 o 
  11   2   3     1275.72     1474.88     41.87 o 
  12   2   3        2.77        3.55     11.70 o 
  13   2   3       56.70       39.12     12.33 o 
  14   2   3        2.18        0.00     11.29 o 
  15   2   3       39.76       42.35     15.64 o 
  16   2   3       11.56        0.00     16.57 o 
  17   2   3        3.92       22.63     15.18 o 
   1   3   3    45863.26    43891.09    827.02 o 
   2   3   3    22642.84    22664.03    312.89 o 
   3   3   3    18347.25    19090.43    294.04 o 
   4   3   3     3303.36     2987.29     49.29 o 
   5   3   3     5226.82     5448.17     80.34 o 
   6   3   3        0.39        0.00      3.91 o 
   7   3   3      207.02      211.78      8.30 o 
   8   3   3     1446.26     1621.43     30.60 o 
   9   3   3      664.29      640.91     17.25 o 
  10   3   3     5015.98     4754.84    133.50 o 
  11   3   3       51.34       26.36     10.08 o 
  12   3   3       25.82       19.44     12.04 o 
  13   3   3      101.36       88.51     13.64 o 
  14   3   3       16.34       45.10     13.64 o 
  15   3   3       39.24       31.94     16.15 o 
  16   3   3        1.11        3.64     14.30 o 
  17   3   3       36.49       34.94     16.80 o 
   1   4   3     1502.39     1801.08     25.98 o 
   2   4   3     2414.86     2075.10     31.30 o 
   3   4   3        4.60       15.42      5.79 o 
   4   4   3     1089.61     1161.71     23.78 o 
   5   4   3    11064.99    10596.74    595.27 o 
   6   4   3      604.35      600.80     13.22 o 
   7   4   3     1085.08     1111.59     23.97 o 
   8   4   3        0.29        0.00      4.73 o 
   9   4   3       53.16       36.08      6.68 o 
  10   4   3      444.09      463.85     18.88 o 
  11   4   3      339.88      363.59     15.24 o 
  12   4   3        0.50        0.00     12.09 o 
  13   4   3       29.61       24.43     11.98 o 
  14   4   3        1.04        0.00     14.39 o 
  15   4   3       66.93       74.24     17.37 o 
  16   4   3       10.64        0.00     13.18 o 
  17   4   3       11.42       16.68     18.61 o 
   1   5   3       23.25       32.98      3.22 o 
   2   5   3     8919.27     9174.02    292.36 o 
   3   5   3      379.02      485.49     24.59 o 
   4   5   3      210.72      225.30     29.99 o 
   5   5   3      501.71      573.80     15.60 o 
   6   5   3     2673.30     2418.44    142.13 o 
   7   5   3      186.32      200.22      8.07 o 
   8   5   3     2484.20     2690.80     44.77 o 
   9   5   3     1196.26     1299.96     25.76 o 
  10   5   3       74.70      100.35     15.54 o 
  11   5   3     3355.20     3301.51     59.87 o 
  12   5   3      136.09      134.11     14.80 o 
  13   5   3       97.05      149.44     15.27 o 
  14   5   3       45.21       22.77     15.70 o 
  15   5   3        8.41        0.00     15.01 o 
  16   5   3       33.91       23.24     14.18 o 
  17   5   3        1.30        0.00     18.04 o 
   0   6   3     5896.35     1561.69   2166.82 o 
   1   6   3     1855.40     1169.58    326.00 o 
   2   6   3        0.64       10.11      3.18 o 
   3   6   3      206.04      253.95      9.45 o 
   4   6   3     6756.52     5802.27    647.65 o 
   5   6   3       84.26       77.09      7.23 o 
   6   6   3       71.40      121.78      9.18 o 
   7   6   3       15.35       13.67      5.36 o 
   8   6   3      811.80      839.64     17.71 o 
   9   6   3       12.69       26.06      7.24 o 
  10   6   3      412.00      366.66     19.70 o 
  11   6   3       60.56       92.15     11.66 o 
  12   6   3        5.47        4.12     11.35 o 
  13   6   3       77.31       58.26     13.29 o 
  14   6   3       51.80       47.70     16.22 o 
  15   6   3        0.15       12.34     14.35 o 
  16   6   3        1.52        5.67     13.68 o 
  17   6   3       22.13       22.93     19.17 o 
   1   7   3      432.10      434.27     50.80 o 
   2   7   3      331.75      295.38     26.26 o 
   3   7   3       18.15        0.00      4.58 o 
   4   7   3     3871.31     3862.47     69.56 o 
   5   7   3     1900.87     1920.44     41.93 o 
   6   7   3      873.25     1024.55     26.57 o 
   7   7   3      535.68      629.84     19.35 o 
   8   7   3      571.09      517.42     17.76 o 
   9   7   3      383.09      343.93     13.13 o 
  10   7   3     2316.32     2578.45     48.95 o 
  11   7   3      165.46      137.53     12.55 o 
  12   7   3      174.71      187.11     13.75 o 
  13   7   3       59.72       44.59     15.43 o 
  14   7   3       82.56       69.11     16.70 o 
  15   7   3       31.09       21.63     13.76 o 
  16   7   3       35.22       56.70     18.18 o 
   0   8   3    11235.62    11766.67    197.36 o 
   1   8   3     1110.66     1132.28     76.57 o 
   2   8   3     1573.16     1268.35     64.20 o 
   3   8   3     2229.06     2445.43     43.49 o 
   4   8   3        4.12        1.36      5.68 o 
   5   8   3      942.36     1137.94     26.38 o 
   6   8   3      135.39      125.88      9.95 o 
   7   8   3      134.15      111.43      8.88 o 
   8   8   3       29.65       27.08      7.62 o 
   9   8   3      104.37       87.38     10.30 o 
  10   8   3      580.10      567.99     20.23 o 
  11   8   3       13.96       23.34     10.37 o 
  12   8   3       76.09       52.01     12.59 o 
  13   8   3        5.79        0.00     14.07 o 
  14   8   3      137.96      185.80     24.30 o 
  15   8   3       34.62       19.80     14.37 o 
  16   8   3       20.56       49.67     17.54 o 
   1   9   3     2770.25     2605.72     60.47 o 
   2   9   3     2708.84     2839.61     57.03 o 
   3   9   3     3186.77     3703.70     63.20 o 
   4   9   3     1574.13     1829.32     35.18 o 
   5   9   3       96.53       96.25      8.23 o 
   6   9   3      203.49      161.69     11.76 o 
   7   9   3      464.21      476.52     19.41 o 
   8   9   3      543.26      465.47     20.07 o 
   9   9   3      116.02      118.09     10.27 o 
  10   9   3        4.26       61.89     11.47 o 
  11   9   3        2.37        0.07     10.20 o 
  12   9   3        3.94        6.39     12.06 o 
  13   9   3      139.80      123.81     16.80 o 
  14   9   3       20.02       50.68     14.32 o 
  15   9   3        1.89        0.00     15.19 o 
  16   9   3       33.66       30.04     19.66 o 
   0  10   3       72.16       65.68     10.34 o 
   1  10   3      377.25      409.58     13.74 o 
   2  10   3     1820.72     1722.86     77.53 o 
   3  10   3      519.05      505.37     21.19 o 
   4  10   3       41.21       36.53      7.32 o 
   5  10   3        1.13        7.12      6.26 o 
   6  10   3        7.88        0.00      5.48 o 
   7  10   3      119.53       93.82     10.12 o 
   8  10   3       30.17       22.84      9.34 o 
   9  10   3     1185.51     1161.98     35.35 o 
  10  10   3        0.53        9.16     12.13 o 
  11  10   3      734.30      668.57     22.92 o 
  12  10   3        1.30        0.00     11.40 o 
  13  10   3      184.56      173.57     17.09 o 
  14  10   3        5.03       36.47     16.77 o 
  15  10   3       14.86       15.49     21.73 o 
   1  11   3      132.58      135.72      8.85 o 
   2  11   3      467.10      467.97     63.63 o 
   3  11   3     2192.62     2477.91     65.36 o 
   4  11   3      989.18      934.81     24.34 o 
   5  11   3       17.05       24.99      6.94 o 
   6  11   3      222.26      195.73     12.22 o 
   7  11   3     1957.33     1696.25     47.99 o 
   8  11   3        9.98       41.38     11.04 o 
   9  11   3      198.01      205.51     20.11 o 
  10  11   3       19.08       22.18     16.58 o 
  11  11   3       48.77      102.63     16.09 o 
  12  11   3        0.83        0.54     13.06 o 
  13  11   3      102.20       90.17     18.03 o 
  14  11   3       28.73       23.41     20.45 o 
  15  11   3       68.58       66.73     23.85 o 
   0  12   3       74.87       90.68     13.38 o 
   1  12   3        0.04        0.21      8.47 o 
   2  12   3       99.00      106.18      8.76 o 
   3  12   3      791.53      718.48     35.50 o 
   4  12   3      741.21      715.88     35.81 o 
   5  12   3       87.46      107.40     11.52 o 
   6  12   3      200.04      255.04     15.26 o 
   7  12   3       83.91       91.15     12.55 o 
   8  12   3        7.89        6.29     11.99 o 
   9  12   3       64.27       29.91     15.32 o 
  10  12   3      203.57      172.16     18.11 o 
  11  12   3       35.95       41.13     13.07 o 
  12  12   3        5.83        0.00     15.28 o 
  13  12   3        8.99       10.60     15.57 o 
  14  12   3        9.11       18.41     21.21 o 
   1  13   3      857.95      722.12     22.24 o 
   2  13   3       80.61       78.72     15.52 o 
   3  13   3       58.61       53.63     10.43 o 
   4  13   3        6.47        0.99      8.21 o 
   5  13   3       87.55       56.52     10.02 o 
   6  13   3       94.38       82.37     10.64 o 
   7  13   3      846.29      904.84     26.72 o 
   8  13   3      552.85      644.77     25.17 o 
   9  13   3      400.41      398.39     23.03 o 
  10  13   3        2.73        0.00     13.41 o 
  11  13   3       12.35        5.69     12.86 o 
  12  13   3       12.25        0.00     14.09 o 
  13  13   3      226.59      263.62     20.86 o 
  14  13   3        1.09        9.08     21.75 o 
   0  14   3       67.09       63.32     17.59 o 
   1  14   3     1940.69     1965.00     41.81 o 
   2  14   3     1131.83     1172.55     34.90 o 
   3  14   3       96.46       93.81     14.71 o 
   4  14   3       98.15      100.29     14.59 o 
   5  14   3      586.47      576.49     24.82 o 
   6  14   3       95.50       86.96     15.14 o 
   7  14   3       23.92       32.73     13.62 o 
   8  14   3       11.04        0.00     14.17 o 
   9  14   3      394.08      382.51     29.09 o 
  10  14   3      103.27      111.50     20.32 o 
  11  14   3        8.47        0.00     16.53 o 
  12  14   3        7.49        6.87     17.39 o 
  13  14   3       40.58       19.88     21.65 o 
   1  15   3      692.42      659.32     25.55 o 
   2  15   3     1773.14     1679.66     41.61 o 
   3  15   3      629.80      706.77     28.61 o 
   4  15   3      241.58      194.48     17.76 o 
   5  15   3      256.15      349.46     21.64 o 
   6  15   3       56.01       60.91     15.01 o 
   7  15   3        0.44        0.00     13.52 o 
   8  15   3        4.41        0.00     15.11 o 
   9  15   3       20.12       19.01     17.19 o 
  10  15   3        1.32       14.23     20.69 o 
  11  15   3       69.28       78.83     23.26 o 
  12  15   3       10.83        0.00     17.28 o 
   0  16   3      183.25      170.81     26.14 o 
   1  16   3       30.90       75.29     15.04 o 
   2  16   3      598.59      779.47     36.60 o 
   3  16   3      109.31      128.47     15.93 o 
   4  16   3      122.29       95.88     15.58 o 
   5  16   3       98.69       75.88     13.87 o 
   6  16   3        4.39        0.00     12.61 o 
   7  16   3      111.09       98.26     15.92 o 
   8  16   3        8.56       18.27     17.51 o 
   9  16   3        3.97        0.00     18.08 o 
  10  16   3       33.51       50.58     22.35 o 
  11  16   3       87.28      116.50     25.11 o 
   1  17   3      210.55      260.48     19.31 o 
   2  17   3        5.33        0.00     13.74 o 
   3  17   3      310.94      281.71     21.30 o 
   4  17   3       17.28       20.66     15.71 o 
   5  17   3       26.66       37.61     14.46 o 
   6  17   3       36.82       30.92     14.96 o 
   7  17   3        5.45       38.08     17.51 o 
   8  17   3        0.04       14.75     19.49 o 
   9  17   3       22.67        0.00     20.16 o 
  10  17   3        1.18       19.12     21.26 o 
   0  18   3       28.01       23.06     21.71 o 
   1  18   3        2.82       29.78     17.43 o 
   2  18   3       80.39       94.67     17.69 o 
   3  18   3      158.10      185.49     20.37 o 
   4  18   3       91.43       94.23     16.67 o 
   5  18   3      167.80      129.36     19.34 o 
   6  18   3       42.56       28.82     16.76 o 
   7  18   3       39.05       76.95     19.80 o 
   8  18   3       11.12       27.66     21.22 o 
   9  18   3        0.08       14.92     21.66 o 
   1  19   3       73.90       72.33     19.98 o 
   2  19   3      104.41       96.01     18.58 o 
   3  19   3        2.85        0.00     15.55 o 
   4  19   3        0.04        0.00     15.85 o 
   5  19   3        1.76       12.27     16.54 o 
   6  19   3       23.56       28.06     17.21 o 
   7  19   3      122.98      168.45     27.30 o 
   0  20   3        0.07        0.00     25.94 o 
   1  20   3      114.97      144.44     23.20 o 
   2  20   3        2.23        0.00     16.04 o 
   3  20   3        1.63       12.73     16.71 o 
   4  20   3        1.34       11.23     17.46 o 
   5  20   3       84.68       67.27     19.31 o 
   1  21   3      347.93      443.15     32.20 o 
   2  21   3        0.94        4.20     19.81 o 
   1   0   4     7543.20     6429.70    125.07 o 
   2   0   4        7.92        2.95      1.82 o 
   4   0   4      162.56      149.64      7.12 o 
   5   0   4    10879.13    10707.67    203.55 o 
   6   0   4       56.78       96.08     11.33 o 
   7   0   4     3555.69     4271.75     86.82 o 
   8   0   4    15101.93    16281.16    358.20 o 
   9   0   4      122.07      116.11     11.62 o 
  10   0   4       40.58        8.61      9.62 o 
  11   0   4      116.56      139.72     18.02 o 
  12   0   4        2.02        7.68     15.33 o 
  13   0   4        5.59        0.00     16.41 o 
  14   0   4       69.11       42.10     18.60 o 
  15   0   4        2.73        0.00     28.99 o 
  16   0   4        1.53        0.00     23.07 o 
  17   0   4      192.07      170.99     47.19 o 
   1   1   4      319.81      174.37      4.42 o 
   2   1   4     7619.28     8186.54    112.47 o 
   3   1   4    21633.22    22217.49    364.67 o 
   4   1   4    47815.07    46550.11   1173.88 o 
   5   1   4     2048.06     2081.38     33.59 o 
   6   1   4     8424.50     9030.61    139.19 o 
   7   1   4     2163.72     2575.82     42.86 o 
   8   1   4     6963.29     7268.21    113.80 o 
   9   1   4      354.51      375.91     12.23 o 
  10   1   4      489.93      499.20     15.04 o 
  11   1   4       10.28        3.87      7.63 o 
  12   1   4       28.43        7.90     11.27 o 
  13   1   4       97.99       45.11     12.71 o 
  14   1   4        9.43        2.00     12.37 o 
  15   1   4       30.70       33.13     15.41 o 
  16   1   4        1.12       11.00     17.67 o 
  17   1   4        1.58        6.39     19.18 o 
   0   2   4     5763.54     5643.25    123.51 o 
   1   2   4     1154.08     1237.38     16.85 o 
   2   2   4    52379.02    48351.31   2283.44 o 
   3   2   4    10675.74    10856.77    149.19 o 
   4   2   4      466.81      414.06     11.68 o 
   5   2   4     1066.38     1135.47     20.76 o 
   6   2   4     1082.63     1227.34     21.77 o 
   7   2   4       10.54       11.36      4.86 o 
   8   2   4     3267.86     3431.75     56.17 o 
   9   2   4      877.01     1036.88     28.18 o 
  10   2   4       70.00       62.09     12.76 o 
  11   2   4      406.60      367.69     42.24 o 
  12   2   4      111.51       90.99     13.02 o 
  13   2   4       38.06       28.37     13.38 o 
  14   2   4        0.13        0.00     12.08 o 
  15   2   4        0.06        0.00     14.15 o 
  16   2   4       10.28        6.05     17.33 o 
  17   2   4       13.11        0.00     18.43 o 
   1   3   4     2574.37     2673.01     36.74 o 
   2   3   4     7655.42     7384.17    108.21 o 
   3   3   4      439.07      317.05      9.10 o 
   4   3   4     4211.57     4409.33     70.38 o 
   5   3   4     1382.01     1738.22     28.15 o 
   6   3   4      211.42      238.18      8.18 o 
   7   3   4       94.77       95.56      6.53 o 
   8   3   4      131.23      126.06     11.90 o 
   9   3   4     1245.84     1402.84     26.74 o 
  10   3   4      405.73      500.63     24.09 o 
  11   3   4       61.40       41.50     10.10 o 
  12   3   4        8.36        0.00     11.42 o 
  13   3   4       63.11       47.15     12.72 o 
  14   3   4      261.11      259.37     20.85 o 
  15   3   4      139.15      121.23     21.01 o 
  16   3   4        1.00        0.01     17.51 o 
  17   3   4        1.53        0.00     16.42 o 
   0   4   4     1839.87     1798.15    130.66 o 
   1   4   4      849.62      731.38     12.89 o 
   2   4   4     1147.88     1210.28     19.36 o 
   3   4   4     6548.83     6681.16    105.30 o 
   4   4   4     7552.39     7440.97    277.67 o 
   5   4   4     2662.85     3033.66     53.07 o 
   6   4   4     1279.78     1467.23     25.36 o 
   7   4   4      639.46      457.54     12.55 o 
   8   4   4      992.04     1138.53     22.62 o 
   9   4   4     1633.57     1852.66     33.39 o 
  10   4   4     1754.68     1762.26     35.73 o 
  11   4   4       10.71       12.71      9.44 o 
  12   4   4      226.38      213.62     16.32 o 
  13   4   4      111.77      143.90     15.06 o 
  14   4   4        3.51       11.45     20.48 o 
  15   4   4       59.40       36.43     15.97 o 
  16   4   4       11.74        7.18     16.07 o 
  17   4   4        1.04        5.43     15.80 o 
   1   5   4        8.09        0.68      3.13 o 
   2   5   4     4042.60     3881.90    170.86 o 
   3   5   4      779.16      720.38     19.99 o 
   4   5   4     5961.19     5769.51    130.68 o 
   5   5   4       16.85       25.59      4.70 o 
   6   5   4       55.21       54.85      5.52 o 
   7   5   4      562.42      602.61     13.10 o 
   8   5   4     1435.85     1540.06     28.62 o 
   9   5   4      275.82      320.49     15.98 o 
  10   5   4     3881.13     4049.75     70.17 o 
  11   5   4       41.60       58.33     10.84 o 
  12   5   4      570.37      579.60     21.96 o 
  13   5   4      243.54      165.66     18.43 o 
  14   5   4       38.29       40.88     15.48 o 
  15   5   4        7.82        3.78     15.23 o 
  16   5   4       21.17       14.60     16.89 o 
  17   5   4        2.86        8.20     17.80 o 
   0   6   4      984.25     1211.47     37.22 o 
   1   6   4     8438.82     8275.50    141.13 o 
   2   6   4    15751.85    15992.68    288.36 o 
   3   6   4       94.93       78.19      5.59 o 
   4   6   4       46.77       47.95      6.02 o 
   5   6   4       20.53        5.98      4.98 o 
   6   6   4     2303.25     2338.00     86.41 o 
   7   6   4      645.24      674.88     15.19 o 
   8   6   4       49.71       40.86      6.41 o 
   9   6   4      429.38      367.19     13.18 o 
  10   6   4      103.96       99.52     10.88 o 
  11   6   4      305.34      292.43     20.25 o 
  12   6   4        4.20        3.99     11.74 o 
  13   6   4      149.68      169.74     20.55 o 
  14   6   4      243.25      221.39     20.55 o 
  15   6   4       86.24       81.64     17.96 o 
  16   6   4       39.76       41.29     16.01 o 
   1   7   4      735.20      632.99     65.52 o 
   2   7   4     2519.90     2585.35     39.77 o 
   3   7   4        0.04        0.00      4.91 o 
   4   7   4      506.88      525.96     15.04 o 
   5   7   4      154.33      220.94     17.03 o 
   6   7   4        6.15        7.53      5.72 o 
   7   7   4      450.11      444.49     16.46 o 
   8   7   4       28.13       22.86      6.92 o 
   9   7   4       30.69       52.49      8.54 o 
  10   7   4        4.26       18.97      9.81 o 
  11   7   4      125.85       62.68     11.09 o 
  12   7   4      161.38      143.94     13.76 o 
  13   7   4        9.81        3.69     14.46 o 
  14   7   4       19.49       30.89     16.05 o 
  15   7   4       31.67       38.59     16.88 o 
  16   7   4       18.66       20.40     15.12 o 
   0   8   4     1437.21     1229.36     27.90 o 
   1   8   4       34.38       43.83      7.46 o 
   2   8   4        4.13        3.70      3.10 o 
   3   8   4     2042.83     2491.58     44.31 o 
   4   8   4       81.88       69.15      7.06 o 
   5   8   4      202.98      231.22     10.40 o 
   6   8   4      470.03      476.01     20.54 o 
   7   8   4      890.71      856.51     22.75 o 
   8   8   4      581.85      557.82     17.57 o 
   9   8   4      239.24      270.70     12.42 o 
  10   8   4       54.38       44.45     10.60 o 
  11   8   4       36.62        2.51     10.05 o 
  12   8   4      478.66      442.79     20.46 o 
  13   8   4        2.26        0.00     14.80 o 
  14   8   4       19.71       34.45     20.16 o 
  15   8   4        7.50       11.23     15.09 o 
  16   8   4       56.13       46.77     18.01 o 
   1   9   4     2959.65     2988.13    117.51 o 
   2   9   4       14.73       10.83      5.47 o 
   3   9   4      729.11      794.68     19.35 o 
   4   9   4       93.40       83.23      7.78 o 
   5   9   4      987.48     1011.94     23.50 o 
   6   9   4       28.59       34.65      9.03 o 
   7   9   4      318.13      258.63     13.03 o 
   8   9   4      136.02      150.23     12.03 o 
   9   9   4       48.05       59.26      9.57 o 
  10   9   4     3243.07     3361.86     61.91 o 
  11   9   4       35.14       34.62     10.82 o 
  12   9   4        0.17        0.00     11.49 o 
  13   9   4      113.98       96.85     19.99 o 
  14   9   4       23.31       30.05     15.21 o 
  15   9   4        0.84        0.00     14.01 o 
  16   9   4       97.31       82.94     19.39 o 
   0  10   4       12.43       17.13     10.98 o 
   1  10   4     1505.82     1250.82     27.81 o 
   2  10   4        2.63        2.43      4.39 o 
   3  10   4     1836.27     1953.53     40.57 o 
   4  10   4     1421.18     1332.43     28.53 o 
   5  10   4        0.17        2.66      7.09 o 
   6  10   4       23.88        0.65      5.39 o 
   7  10   4       76.01       47.24      6.85 o 
   8  10   4       41.93       42.20     11.75 o 
   9  10   4      290.12      309.60     17.44 o 
  10  10   4      891.67     1024.25     28.10 o 
  11  10   4       30.26       40.74     13.10 o 
  12  10   4       99.23       70.79     14.42 o 
  13  10   4        4.00       10.43     14.38 o 
  14  10   4       43.19       64.12     17.47 o 
  15  10   4        9.55        5.90     20.49 o 
   1  11   4      183.21      191.69     12.72 o 
   2  11   4      586.05      430.68     73.14 o 
   3  11   4     1000.88     1008.09     30.95 o 
   4  11   4     1677.58     1804.39     42.94 o 
   5  11   4        0.61        7.81      7.39 o 
   6  11   4      254.24      270.93     14.25 o 
   7  11   4      859.28      849.68     23.34 o 
   8  11   4      427.78      387.75     17.89 o 
   9  11   4        6.20       17.57     13.62 o 
  10  11   4        9.97       14.18     12.34 o 
  11  11   4        4.95        0.00     13.57 o 
  12  11   4       47.15       62.32     15.78 o 
  13  11   4       18.60       26.08     15.42 o 
  14  11   4        0.63        0.00     15.91 o 
  15  11   4       17.00       11.62     22.94 o 
   0  12   4     1521.08     1605.27     47.71 o 
   1  12   4     1268.03     1415.65     39.77 o 
   2  12   4       45.13       14.32      7.36 o 
   3  12   4       26.57       18.31      8.93 o 
   4  12   4        9.38       37.31     10.23 o 
   5  12   4       12.77       19.43      9.90 o 
   6  12   4       66.77       95.62     12.19 o 
   7  12   4     1312.86     1334.72     31.41 o 
   8  12   4      869.01      889.79     30.38 o 
   9  12   4        0.00        3.43     13.84 o 
  10  12   4      189.84      207.26     20.72 o 
  11  12   4       16.75        7.15     14.31 o 
  12  12   4       22.75        0.00     13.80 o 
  13  12   4        6.17        0.00     14.61 o 
  14  12   4       27.24       20.20     20.49 o 
   1  13   4     1632.17     1632.96     37.79 o 
   2  13   4     1186.82     1062.81     58.78 o 
   3  13   4      141.92      133.42     18.16 o 
   4  13   4      853.78      901.44     24.98 o 
   5  13   4        5.85        5.90     10.10 o 
   6  13   4       23.32       32.87     11.27 o 
   7  13   4      833.80      782.00     26.78 o 
   8  13   4      756.04      737.23     26.40 o 
   9  13   4        4.51       30.74     15.97 o 
  10  13   4       13.55        8.93     14.06 o 
  11  13   4       47.17       43.00     14.28 o 
  12  13   4       30.65       18.79     14.62 o 
  13  13   4       31.06       26.96     24.46 o 
   0  14   4      377.91      433.22     31.33 o 
   1  14   4      864.87      949.35     28.50 o 
   2  14   4       24.95       36.32     12.48 o 
   3  14   4      228.55      202.91     17.10 o 
   4  14   4      291.51      262.86     17.69 o 
   5  14   4       87.31      112.40     14.19 o 
   6  14   4       72.62       93.01     13.88 o 
   7  14   4       19.96       29.63     12.33 o 
   8  14   4      311.56      367.69     23.98 o 
   9  14   4        0.99        7.55     23.24 o 
  10  14   4       18.22        0.00     18.85 o 
  11  14   4       49.30       38.97     17.78 o 
  12  14   4       36.37       47.28     18.51 o 
  13  14   4        0.94        0.00     17.78 o 
   1  15   4       77.61       84.16     14.71 o 
   2  15   4      998.85     1132.10     36.79 o 
   3  15   4       38.84       49.21     14.89 o 
   4  15   4       52.68       61.48     14.99 o 
   5  15   4     1008.73      892.15     32.09 o 
   6  15   4       85.16       87.43     15.16 o 
   7  15   4       29.38       16.41     13.83 o 
   8  15   4        2.26        0.00     14.66 o 
   9  15   4        7.08        0.00     18.68 o 
  10  15   4        8.19        0.00     18.57 o 
  11  15   4        0.18        0.00     20.70 o 
  12  15   4       27.17       15.16     18.17 o 
   0  16   4      599.76      516.23     37.12 o 
   1  16   4     1046.13      966.75     30.77 o 
   2  16   4     1267.52     1311.28     39.53 o 
   3  16   4        1.99        0.00     14.22 o 
   4  16   4       14.34        0.00     13.18 o 
   5  16   4       10.93        0.00     13.31 o 
   6  16   4       96.11       82.11     14.84 o 
   7  16   4       10.68        0.00     13.52 o 
   8  16   4       20.78        8.83     18.87 o 
   9  16   4       15.15       28.27     20.49 o 
  10  16   4      151.08      155.08     25.61 o 
  11  16   4        6.60       19.67     22.44 o 
   1  17   4      499.00      464.78     25.53 o 
   2  17   4       75.74      111.79     17.50 o 
   3  17   4      133.42      127.28     20.32 o 
   4  17   4      332.23      332.48     23.10 o 
   5  17   4       13.46       26.59     15.82 o 
   6  17   4        0.22        0.00     14.43 o 
   7  17   4      110.18       99.58     21.43 o 
   8  17   4        2.43        0.00     19.54 o 
   9  17   4        5.78        0.00     20.58 o 
  10  17   4        9.97       40.11     22.47 o 
   0  18   4        4.88       22.13     27.06 o 
   1  18   4      283.81      349.67     23.71 o 
   2  18   4        0.09       12.11     15.81 o 
   3  18   4       20.41        4.62     15.58 o 
   4  18   4      190.29      195.63     20.76 o 
   5  18   4       27.30       44.61     15.25 o 
   6  18   4       17.69        0.00     15.95 o 
   7  18   4       27.78       20.52     18.06 o 
   8  18   4        0.26       23.90     22.02 o 
   9  18   4       13.88       15.09     21.58 o 
   1  19   4      449.23      460.63     30.28 o 
   2  19   4        0.00        0.47     16.52 o 
   3  19   4       63.24       60.76     17.62 o 
   4  19   4        0.63       12.25     16.17 o 
   5  19   4       66.60       41.35     17.40 o 
   6  19   4        4.40       15.35     17.55 o 
   7  19   4        0.97       10.70     18.83 o 
   0  20   4        0.03        0.62     23.30 o 
   1  20   4      123.00      120.38     22.03 o 
   2  20   4        1.58        2.84     18.59 o 
   3  20   4       12.78        5.66     16.69 o 
   4  20   4        0.65       11.92     17.91 o 
   5  20   4       48.17       63.64     19.25 o 
   1  21   4       49.66       74.25     23.72 o 
   1   1   5    15115.20    15010.57    230.29 o 
   2   1   5     1078.96      540.29      9.43 o 
   3   1   5      240.90      203.93      8.51 o 
   4   1   5       19.90       21.06      3.12 o 
   5   1   5     3229.82     3273.19     48.15 o 
   6   1   5     2152.84     2541.68     39.08 o 
   7   1   5        0.76        0.00      3.66 o 
   8   1   5      155.71      235.75      9.44 o 
   9   1   5      158.07      158.98     11.23 o 
  10   1   5      194.11      134.57     24.33 o 
  11   1   5      128.27       86.84     15.37 o 
  12   1   5      196.31      171.07     14.90 o 
  13   1   5       39.33       46.72     12.42 o 
  14   1   5       23.93       22.69     14.45 o 
  15   1   5        4.14        0.00     16.56 o 
  16   1   5        4.09        0.00     16.90 o 
  17   1   5        1.38       27.26     19.84 o 
   0   2   5     6113.36     6518.28    160.48 o 
   1   2   5    46888.02    44749.74   1889.91 o 
   2   2   5    40238.40    40301.33    718.47 o 
   3   2   5     1714.18     1502.94     21.72 o 
   4   2   5      420.54      302.84      8.35 o 
   5   2   5     1466.80     1599.03     25.74 o 
   6   2   5     2064.22     2264.18     36.45 o 
   7   2   5      925.17     1155.36     22.84 o 
   8   2   5      289.99      353.31     18.07 o 
   9   2   5     6112.09     4943.67    489.33 o 
  10   2   5       13.18        0.00      5.28 o 
  11   2   5      201.48      180.87     13.29 o 
  12   2   5        1.31        0.00     11.17 o 
  13   2   5       59.07       57.18     13.21 o 
  14   2   5       30.80       44.49     15.13 o 
  15   2   5        3.03        0.00     16.21 o 
  16   2   5        9.44        1.01     16.70 o 
  17   2   5        5.70        0.00     18.42 o 
   1   3   5    13999.47    14776.32    213.25 o 
   2   3   5      597.86      565.95     10.42 o 
   3   3   5     7600.70     7207.17    106.05 o 
   4   3   5      152.72      170.07      8.08 o 
   5   3   5     5954.17     6220.02    156.07 o 
   6   3   5        0.58        0.38      3.11 o 
   7   3   5      104.83      134.45      9.33 o 
   8   3   5     3460.89     3759.11     59.27 o 
   9   3   5        0.72        5.17      6.41 o 
  10   3   5       12.50        8.40     13.00 o 
  11   3   5       56.62       45.10     12.42 o 
  12   3   5      275.85      273.06     17.34 o 
  13   3   5       11.15        2.60     12.48 o 
  14   3   5       33.82       42.18     15.05 o 
  15   3   5       14.36        9.89     15.71 o 
  16   3   5        0.27        0.00     17.23 o 
  17   3   5        4.50        3.12     18.42 o 
   0   4   5     2240.70     2359.16     76.50 o 
   1   4   5        8.70        5.66      2.87 o 
   2   4   5     8476.67     8933.90    123.80 o 
   3   4   5    14257.87    13749.97    228.57 o 
   4   4   5     5787.61     5110.42    339.73 o 
   5   4   5     3322.51     3420.97     63.98 o 
   6   4   5      175.61      166.35      6.73 o 
   7   4   5      810.34      908.63     18.70 o 
   8   4   5       82.29      133.48      7.99 o 
   9   4   5     2706.48     2738.79     45.79 o 
  10   4   5      458.63      485.69     15.13 o 
  11   4   5        9.99       20.19     11.02 o 
  12   4   5      605.88      503.48     21.96 o 
  13   4   5      248.93      223.65     19.46 o 
  14   4   5      190.34      138.95     18.36 o 
  15   4   5        8.15        7.02     15.08 o 
  16   4   5        2.76        9.28     18.24 o 
  17   4   5        0.02       13.14     19.93 o 
   1   5   5      256.96      180.21      9.22 o 
   2   5   5     2423.14     1787.39     94.82 o 
   3   5   5    10716.84    10299.39    172.62 o 
   4   5   5       75.96       80.93      6.45 o 
   5   5   5      590.15      589.08     17.20 o 
   6   5   5     1304.15     1406.73     23.98 o 
   7   5   5       32.42       31.53      5.33 o 
   8   5   5      222.86      222.22     13.37 o 
   9   5   5     1902.29     1893.70     34.23 o 
  10   5   5       14.50       33.01     13.08 o 
  11   5   5       18.72       20.20     10.08 o 
  12   5   5       44.22       69.35     13.50 o 
  13   5   5       14.07       35.91     15.33 o 
  14   5   5      251.18      242.75     21.17 o 
  15   5   5       11.42       12.81     15.91 o 
  16   5   5       81.43       46.24     22.70 o 
  17   5   5        6.57        7.90     20.28 o 
   0   6   5      889.21      724.32    179.07 o 
   1   6   5      100.33       70.03      8.89 o 
   2   6   5     1821.56     1742.01    122.80 o 
   3   6   5       31.47       17.50      4.34 o 
   4   6   5      257.42      295.19     11.87 o 
   5   6   5    11135.08    11585.16    394.07 o 
   6   6   5     1863.70     1930.50     42.05 o 
   7   6   5        6.81        4.06      4.63 o 
   8   6   5       21.51       16.85      4.46 o 
   9   6   5      379.75      458.56     16.43 o 
  10   6   5      315.57      333.36     16.06 o 
  11   6   5     1012.07     1079.87     27.28 o 
  12   6   5      164.34      160.03     18.25 o 
  13   6   5       11.89       20.08     14.84 o 
  14   6   5       13.36       41.20     16.19 o 
  15   6   5       31.82       26.31     16.41 o 
  16   6   5        1.02        0.00     16.62 o 
   1   7   5       43.97       47.73      5.31 o 
   2   7   5     1578.77     2271.16     39.62 o 
   3   7   5     5897.80     6199.42    100.16 o 
   4   7   5     3111.17     3648.87     61.74 o 
   5   7   5     1957.84     2197.33     42.56 o 
   6   7   5      273.01      313.08     14.28 o 
   7   7   5      500.16      542.47     25.12 o 
   8   7   5       84.33      101.21      7.62 o 
   9   7   5      149.54      167.42      9.87 o 
  10   7   5        8.36       22.44      9.63 o 
  11   7   5       94.46       91.65     11.70 o 
  12   7   5       22.40       24.51     12.87 o 
  13   7   5      278.76      255.49     20.70 o 
  14   7   5      211.49      169.08     19.68 o 
  15   7   5        5.28        7.61     16.09 o 
  16   7   5       72.77       28.21     18.11 o 
   0   8   5     2010.81     2184.06     64.09 o 
   1   8   5     5216.42     5215.58     96.96 o 
   2   8   5     1994.26     2219.58     46.30 o 
   3   8   5      398.07      497.60     14.80 o 
   4   8   5       34.69       55.14      6.83 o 
   5   8   5      687.49      759.85     19.37 o 
   6   8   5     1491.86     1456.10    102.70 o 
   7   8   5      342.94      312.57     18.53 o 
   8   8   5       66.91       55.96      7.28 o 
   9   8   5       99.29       88.76      9.42 o 
  10   8   5      174.88      168.72     12.56 o 
  11   8   5       73.71       51.45     12.31 o 
  12   8   5       48.82       53.44     12.88 o 
  13   8   5       12.66       22.38     15.10 o 
  14   8   5       82.55       65.32     17.75 o 
  15   8   5        2.06        1.95     16.04 o 
  16   8   5        6.51        0.00     16.07 o 
   1   9   5      139.36      145.01      9.63 o 
   2   9   5       78.74      150.50      9.65 o 
   3   9   5     1123.98     1318.29     27.16 o 
   4   9   5     1189.46     1309.66     27.70 o 
   5   9   5        0.46       18.22      7.03 o 
   6   9   5       66.52       54.58      8.08 o 
   7   9   5       31.90       35.23      8.53 o 
   8   9   5      573.99      611.87     23.31 o 
   9   9   5      226.03      257.12     12.76 o 
  10   9   5       18.27       43.18     11.07 o 
  11   9   5        4.17        0.00     11.52 o 
  12   9   5       14.43       20.87     12.49 o 
  13   9   5       68.39       45.98     16.52 o 
  14   9   5       13.57       37.62     17.10 o 
  15   9   5        8.17       10.22     15.45 o 
   0  10   5      851.60      987.52     30.90 o 
   1  10   5      128.01      137.56      7.15 o 
   2  10   5      738.78      633.68     17.81 o 
   3  10   5     2981.52     3333.29     62.84 o 
   4  10   5      636.05      678.99     19.18 o 
   5  10   5      267.32      306.71     13.59 o 
   6  10   5      235.12      237.76     14.46 o 
   7  10   5      419.47      468.28     20.79 o 
   8  10   5      196.26      191.93     12.46 o 
   9  10   5       35.11       52.73     12.16 o 
  10  10   5       94.47      126.83     15.28 o 
  11  10   5      316.85      368.84     19.89 o 
  12  10   5       40.91       38.34     13.51 o 
  13  10   5       12.72       30.53     16.46 o 
  14  10   5        5.54        0.00     17.53 o 
  15  10   5      207.31      239.00     28.85 o 
   1  11   5     2381.69     2311.48    115.36 o 
   2  11   5      198.94      183.99     28.91 o 
   3  11   5       48.37       32.64      9.00 o 
   4  11   5       56.86       58.75      7.97 o 
   5  11   5       53.53       49.83      8.41 o 
   6  11   5      325.03      301.05     15.34 o 
   7  11   5     1334.15     1512.81     33.58 o 
   8  11   5       64.11       74.95     13.34 o 
   9  11   5      107.31      118.51     15.22 o 
  10  11   5      232.22      204.36     18.21 o 
  11  11   5      210.20      215.58     18.94 o 
  12  11   5      301.37      369.20     22.80 o 
  13  11   5       23.77       32.33     17.08 o 
  14  11   5        4.10        0.00     18.85 o 
  15  11   5        2.34        0.00     21.64 o 
   0  12   5      103.00      143.34     23.46 o 
   1  12   5       96.23       59.15     18.54 o 
   2  12   5       93.50       68.48     20.91 o 
   3  12   5      264.53      258.16     24.57 o 
   4  12   5      462.20      549.76     20.60 o 
   5  12   5       32.30       23.22      9.82 o 
   6  12   5      771.52      703.09     24.07 o 
   7  12   5       21.65       44.78     11.65 o 
   8  12   5       48.73       58.74     13.76 o 
   9  12   5      386.38      328.39     23.24 o 
  10  12   5        2.66        0.00     16.42 o 
  11  12   5       41.74       49.81     15.29 o 
  12  12   5        1.19        0.00     14.77 o 
  13  12   5       14.29       27.72     19.73 o 
  14  12   5        0.05        1.50     17.50 o 
   1  13   5      374.61      469.97     31.27 o 
   2  13   5      106.73       87.33     14.51 o 
   3  13   5      488.14      481.02     36.21 o 
   4  13   5      139.50      124.97     12.27 o 
   5  13   5      148.28      136.23     13.00 o 
   6  13   5       20.11       28.23     11.25 o 
   7  13   5      165.77      202.82     15.72 o 
   8  13   5       25.61       40.31     14.10 o 
   9  13   5      733.57      749.27     33.39 o 
  10  13   5       36.08       22.26     16.66 o 
  11  13   5       17.84       21.49     15.25 o 
  12  13   5        2.72       10.97     14.65 o 
  13  13   5      149.50      106.65     18.74 o 
   0  14   5      580.08      589.17     35.22 o 
   1  14   5     1020.10      974.07     29.05 o 
   2  14   5       79.32      107.93     14.19 o 
   3  14   5      184.81      201.75     18.21 o 
   4  14   5      638.85      656.50     28.00 o 
   5  14   5      409.01      476.79     23.78 o 
   6  14   5        0.04       10.08     12.52 o 
   7  14   5      123.21      108.84     15.51 o 
   8  14   5       56.99       47.75     16.23 o 
   9  14   5       54.17       19.85     19.05 o 
  10  14   5       16.98        0.20     18.86 o 
  11  14   5       52.25       74.84     18.67 o 
  12  14   5      108.95      106.04     20.48 o 
  13  14   5        4.13       17.17     20.93 o 
   1  15   5      363.09      393.96     20.82 o 
   2  15   5     2390.74     2674.53     63.21 o 
   3  15   5      102.80       87.58     16.03 o 
   4  15   5      126.20      100.10     15.55 o 
   5  15   5       17.30        0.00     13.24 o 
   6  15   5      111.51       91.39     15.74 o 
   7  15   5      267.24      272.27     18.21 o 
   8  15   5       11.54        0.00     15.48 o 
   9  15   5       19.21       21.44     19.18 o 
  10  15   5       28.75       42.36     21.28 o 
  11  15   5       57.85       47.66     22.58 o 
  12  15   5        1.85        0.00     17.64 o 
   0  16   5      383.76      500.34     36.24 o 
   1  16   5      188.67      198.18     19.16 o 
   2  16   5      212.44      222.29     20.36 o 
   3  16   5       12.48        0.00     14.25 o 
   4  16   5        9.38        6.59     14.26 o 
   5  16   5       18.25        0.00     13.89 o 
   6  16   5        0.07        0.00     13.40 o 
   7  16   5        0.57       18.55     16.24 o 
   8  16   5       15.74       17.74     19.27 o 
   9  16   5       33.47        9.25     19.27 o 
  10  16   5       29.12       10.38     20.84 o 
  11  16   5      131.77      142.11     25.91 o 
   1  17   5      108.95      168.57     18.84 o 
   2  17   5        1.56        0.00     13.87 o 
   3  17   5        1.56        0.00     14.43 o 
   4  17   5      177.95      184.56     19.53 o 
   5  17   5       31.53        0.00     14.58 o 
   6  17   5       54.00       15.02     13.90 o 
   7  17   5      121.26      129.44     20.19 o 
   8  17   5        2.64       27.64     20.70 o 
   9  17   5        0.07        0.00     19.75 o 
  10  17   5        1.56        7.00     21.06 o 
   0  18   5       75.89       86.60     24.70 o 
   1  18   5       93.40      105.77     17.56 o 
   2  18   5        0.05        0.00     15.05 o 
   3  18   5       44.08       23.48     15.82 o 
   4  18   5       83.41       96.75     17.87 o 
   5  18   5       27.76        8.28     15.88 o 
   6  18   5       20.59       25.36     16.67 o 
   7  18   5        4.02       12.63     17.96 o 
   8  18   5        0.15        0.00     26.09 o 
   9  18   5        5.88        0.00     21.76 o 
   1  19   5        5.57       24.98     18.77 o 
   2  19   5       80.06       95.85     20.67 o 
   3  19   5        7.59        9.12     16.33 o 
   4  19   5        0.79        0.00     15.76 o 
   5  19   5       42.02       42.52     16.27 o 
   6  19   5      105.97      149.43     21.06 o 
   7  19   5       23.76       40.17     19.95 o 
   0  20   5       44.94       41.86     25.25 o 
   1  20   5        0.03        0.00     18.24 o 
   2  20   5        8.43       11.22     18.80 o 
   3  20   5       21.48        0.00     16.72 o 
   4  20   5        0.00        0.00     16.55 o 
   5  20   5       59.36       70.81     19.63 o 
   0   0   6     9902.69    10870.70    325.80 o 
   1   0   6      841.09      848.73    206.28 o 
   2   0   6      468.74      551.55     14.64 o 
   3   0   6      150.08      237.19      7.53 o 
   4   0   6     2792.29     2969.78     64.85 o 
   5   0   6      412.88      550.79     17.15 o 
   6   0   6     2300.88     2579.75     54.02 o 
   7   0   6    10542.25    10387.94    204.09 o 
   8   0   6      251.12      286.64     17.41 o 
   9   0   6      226.86      211.18     17.82 o 
  10   0   6       49.52       32.19      7.48 o 
  11   0   6       40.25       30.87      8.61 o 
  12   0   6     2096.48     2090.80     69.18 o 
  13   0   6       50.49       54.27     18.15 o 
  14   0   6       20.35       13.33     21.48 o 
  15   0   6        5.85        0.00     22.43 o 
  16   0   6        2.42        0.00     26.83 o 
  17   0   6        1.68        3.78     27.57 o 
   1   1   6     2478.48     2261.68     36.52 o 
   2   1   6      898.73     1044.59     16.34 o 
   3   1   6      104.75       66.88      3.69 o 
   4   1   6     6455.26     6469.39    112.96 o 
   5   1   6      138.58      114.77      4.48 o 
   6   1   6      217.41      146.64      6.13 o 
   7   1   6     4490.97     4680.87    108.63 o 
   8   1   6       90.81       65.02     13.47 o 
   9   1   6       65.27       47.78      7.91 o 
  10   1   6      106.65      101.68      8.85 o 
  11   1   6       43.30       43.80      9.73 o 
  12   1   6      151.21      130.60     14.01 o 
  13   1   6        2.46       21.79     12.57 o 
  14   1   6        4.31        0.00     14.08 o 
  15   1   6       28.80       37.42     17.41 o 
  16   1   6        7.72       12.02     18.31 o 
  17   1   6        0.40        0.00     18.40 o 
   0   2   6     3021.71     2241.66    416.08 o 
   1   2   6        0.71        0.46      1.79 o 
   2   2   6      124.66      182.58      6.04 o 
   3   2   6     1918.01     2075.67     34.66 o 
   4   2   6     1434.70     1467.52     26.91 o 
   5   2   6     2837.19     3177.61     54.85 o 
   6   2   6      308.69      406.15     10.13 o 
   7   2   6     4474.76     4946.72     80.12 o 
   8   2   6     1717.92     1623.62     34.16 o 
   9   2   6     1758.37     1698.86     31.66 o 
  10   2   6      387.21      459.46     16.12 o 
  11   2   6      282.48      279.24     18.62 o 
  12   2   6      227.61      205.11     15.78 o 
  13   2   6      180.39      175.37     18.08 o 
  14   2   6       23.04       30.12     15.02 o 
  15   2   6       32.21       41.93     17.87 o 
  16   2   6        4.47       11.03     17.71 o 
  17   2   6        1.11        0.00     19.22 o 
   1   3   6     4288.96     4024.70     63.66 o 
   2   3   6     8060.19     7542.91    104.48 o 
   3   3   6      261.30      311.54      9.14 o 
   4   3   6      589.90      565.90     16.27 o 
   5   3   6        4.75        8.09      2.49 o 
   6   3   6      422.95      375.32     10.01 o 
   7   3   6       63.25       66.82      6.11 o 
   8   3   6        1.86       15.03      5.85 o 
   9   3   6       54.34       49.21      7.08 o 
  10   3   6      499.87      541.08     25.66 o 
  11   3   6      193.11      203.70     13.32 o 
  12   3   6      453.69      445.85     20.80 o 
  13   3   6        8.60       27.19     13.82 o 
  14   3   6       76.09       83.75     16.47 o 
  15   3   6        3.04        0.00     17.11 o 
  16   3   6        0.07       17.03     17.93 o 
  17   3   6        2.47        0.00     18.55 o 
   0   4   6      152.97       71.21     58.52 o 
   1   4   6     2190.66     1881.57     31.52 o 
   2   4   6        0.08       10.34      3.21 o 
   3   4   6        7.88        9.18      3.21 o 
   4   4   6     5091.02     5499.61     87.62 o 
   5   4   6     1641.68     1770.72    103.41 o 
   6   4   6     1111.87     1262.57     22.74 o 
   7   4   6     3422.94     3767.67     55.64 o 
   8   4   6     5697.64     6013.33     91.95 o 
   9   4   6      366.42      292.07     11.62 o 
  10   4   6        3.12        0.68      7.99 o 
  11   4   6      881.85      993.29     27.73 o 
  12   4   6      255.30      260.84     15.55 o 
  13   4   6       15.41       36.42     15.07 o 
  14   4   6       14.41       12.18     16.90 o 
  15   4   6        1.79        8.84     17.13 o 
  16   4   6        0.11        0.00     17.90 o 
  17   4   6       13.02       20.55     20.06 o 
   1   5   6       78.51      113.47      6.46 o 
   2   5   6     2326.52     2014.19     36.81 o 
   3   5   6      104.11      102.70      6.25 o 
   4   5   6     4916.52     4943.03     79.97 o 
   5   5   6     1271.65     1344.32     27.50 o 
   6   5   6      117.49       93.38      6.73 o 
   7   5   6     2987.90     3254.88     52.29 o 
   8   5   6      121.82      141.91      8.17 o 
   9   5   6       53.94       72.31      9.16 o 
  10   5   6      324.14      347.34     21.80 o 
  11   5   6        0.12        8.31      9.67 o 
  12   5   6      277.11      307.18     19.10 o 
  13   5   6      493.16      479.02     31.43 o 
  14   5   6      192.91      203.87     20.36 o 
  15   5   6        8.65       23.80     16.10 o 
  16   5   6        4.48        0.00     17.24 o 
  17   5   6       12.59       28.13     21.46 o 
   0   6   6    13736.82    12790.49   1766.06 o 
   1   6   6     6656.46     6703.70    234.44 o 
   2   6   6       20.10       45.81      4.98 o 
   3   6   6      705.12      905.35     21.73 o 
   4   6   6     2097.15     2448.98     46.46 o 
   5   6   6     3266.58     3186.81    166.09 o 
   6   6   6       36.01       33.15      5.84 o 
   7   6   6      432.44      423.81     18.66 o 
   8   6   6      231.91      209.31     11.37 o 
   9   6   6      179.18      192.48     14.46 o 
  10   6   6     1021.24     1147.97     27.44 o 
  11   6   6       34.04       64.68     10.82 o 
  12   6   6      266.27      303.79     19.11 o 
  13   6   6        3.41       13.89     14.66 o 
  14   6   6      193.51      147.86     19.09 o 
  15   6   6       28.10        0.00     15.36 o 
  16   6   6        0.90        3.08     18.05 o 
   1   7   6      196.25      203.60     12.44 o 
   2   7   6     1274.69     1640.92     32.39 o 
   3   7   6        3.77       18.80      5.77 o 
   4   7   6       26.54       33.98      6.53 o 
   5   7   6       16.47        0.00      4.75 o 
   6   7   6      362.00      393.39     14.23 o 
   7   7   6      648.44      656.97     21.73 o 
   8   7   6      192.87      198.53     10.52 o 
   9   7   6      183.96      195.37     10.65 o 
  10   7   6      146.91      152.97     11.91 o 
  11   7   6      194.46      213.13     15.09 o 
  12   7   6        1.16        0.00     12.30 o 
  13   7   6       46.70       49.47     16.16 o 
  14   7   6       61.77       82.78     17.60 o 
  15   7   6       12.92       21.75     16.66 o 
  16   7   6        4.18        0.00     18.86 o 
   0   8   6       32.70        0.00     10.46 o 
   1   8   6      599.72      465.43     54.87 o 
   2   8   6      236.35      253.51     12.72 o 
   3   8   6        9.98        0.00      4.30 o 
   4   8   6       40.45       45.14      6.73 o 
   5   8   6      106.20      134.58      9.80 o 
   6   8   6      428.21      461.32     15.65 o 
   7   8   6      216.76      186.00     11.24 o 
   8   8   6       20.85       17.29      5.87 o 
   9   8   6        4.37        0.00      7.86 o 
  10   8   6        7.54       11.25      9.74 o 
  11   8   6        5.53        4.11     12.28 o 
  12   8   6      532.02      486.38     31.03 o 
  13   8   6      112.92      100.71     17.74 o 
  14   8   6       38.29       32.69     16.70 o 
  15   8   6       12.80       16.16     17.17 o 
  16   8   6       17.81       26.65     18.58 o 
   1   9   6      154.56      152.26     15.44 o 
   2   9   6     1173.59     1217.06     27.99 o 
   3   9   6      239.21      297.40     11.31 o 
   4   9   6      406.22      326.10     15.16 o 
   5   9   6     1267.10     1104.34     31.51 o 
   6   9   6      440.90      450.67     19.33 o 
   7   9   6       12.48       10.72      5.75 o 
   8   9   6     2006.54     2188.72     45.69 o 
   9   9   6       53.79       98.95     10.18 o 
  10   9   6        0.06        0.00     11.79 o 
  11   9   6      154.83      182.41     15.53 o 
  12   9   6        5.18        0.00     12.08 o 
  13   9   6       52.13       36.26     16.53 o 
  14   9   6       70.90       48.81     19.76 o 
  15   9   6        6.11       10.25     17.70 o 
   0  10   6     1467.84     2080.79     64.19 o 
   1  10   6       62.23       53.55      8.05 o 
   2  10   6      633.00      636.16     17.62 o 
   3  10   6     3958.98     4115.09     74.33 o 
   4  10   6      124.05      141.25      9.70 o 
   5  10   6      148.14      131.00      9.77 o 
   6  10   6       99.79      138.12     10.21 o 
   7  10   6       46.81       54.57      9.16 o 
   8  10   6       15.00       12.93      8.88 o 
   9  10   6      438.41      520.64     19.35 o 
  10  10   6      967.59      926.26     29.79 o 
  11  10   6      103.15       79.32     14.05 o 
  12  10   6      290.37      343.98     23.30 o 
  13  10   6      234.38      297.77     23.73 o 
  14  10   6       39.58       12.57     18.36 o 
  15  10   6       24.92       54.06     21.56 o 
   1  11   6       25.31       16.09      8.95 o 
   2  11   6      166.84       96.32     18.62 o 
   3  11   6       66.86       47.80     13.15 o 
   4  11   6      226.77      191.12     10.71 o 
   5  11   6      306.66      247.82     13.87 o 
   6  11   6      112.40      123.66     12.06 o 
   7  11   6      450.10      434.16     17.57 o 
   8  11   6       27.48       15.69     10.75 o 
   9  11   6      819.95      941.43     33.10 o 
  10  11   6       16.41        0.00     13.47 o 
  11  11   6       30.13       61.55     15.16 o 
  12  11   6        3.07       11.28     14.98 o 
  13  11   6       21.47       38.52     17.36 o 
  14  11   6        4.84        0.00     19.45 o 
   0  12   6     1426.55     1388.19     50.47 o 
   1  12   6      957.35      737.94    185.90 o 
   2  12   6     1061.58      847.32    211.68 o 
   3  12   6        1.01        0.44      6.28 o 
   4  12   6      646.41      542.26     22.24 o 
   5  12   6        1.74       12.96      9.69 o 
   6  12   6     1121.02     1135.92     30.25 o 
   7  12   6        0.33        0.00     10.34 o 
   8  12   6      261.46      241.22     15.81 o 
   9  12   6       75.14       64.82     16.90 o 
  10  12   6       53.00       16.93     15.81 o 
  11  12   6       67.21       78.42     17.78 o 
  12  12   6        0.23        0.00     14.90 o 
  13  12   6        6.67        0.00     17.03 o 
  14  12   6       52.43       42.02     22.35 o 
   1  13   6       17.87       26.23     10.59 o 
   2  13   6      303.33      283.94     25.97 o 
   3  13   6      215.24      217.78     16.80 o 
   4  13   6      383.41      452.25     19.78 o 
   5  13   6      233.39      225.59     15.18 o 
   6  13   6       98.38       90.26     12.57 o 
   7  13   6      876.57      905.35     27.98 o 
   8  13   6      518.70      545.72     25.25 o 
   9  13   6      257.87      259.85     22.36 o 
  10  13   6        5.86        0.00     15.52 o 
  11  13   6        0.79        0.00     14.82 o 
  12  13   6       87.39       67.66     18.57 o 
  13  13   6        7.62        0.00     17.42 o 
   0  14   6       59.17       77.64     20.36 o 
   1  14   6       30.20       63.64     12.92 o 
   2  14   6     1018.95     1103.53     31.14 o 
   3  14   6       66.97       97.62     15.01 o 
   4  14   6      107.66      121.57     15.65 o 
   5  14   6      465.85      493.24     23.77 o 
   6  14   6       61.62       54.48     13.95 o 
   7  14   6       17.09        5.90     12.96 o 
   8  14   6       63.23       47.96     16.12 o 
   9  14   6       20.75        0.00     18.17 o 
  10  14   6       62.10       22.76     19.96 o 
  11  14   6        8.10        7.68     19.51 o 
  12  14   6        9.01        6.42     17.57 o 
  13  14   6       29.42       44.63     22.17 o 
   1  15   6      130.34      167.04     17.56 o 
   2  15   6     3095.23     3079.91     69.28 o 
   3  15   6      187.27      168.93     17.67 o 
   4  15   6        1.36        5.65     13.15 o 
   5  15   6        6.69        0.00     13.11 o 
   6  15   6        0.60        6.24     13.21 o 
   7  15   6       20.34       30.34     14.19 o 
   8  15   6       11.93        2.36     15.61 o 
   9  15   6        7.87        0.00     18.71 o 
  10  15   6        8.09       22.04     20.49 o 
  11  15   6        2.30        0.00     20.70 o 
  12  15   6       29.19       23.16     19.04 o 
   0  16   6       27.67       38.54     24.79 o 
   1  16   6        6.28       14.14     14.37 o 
   2  16   6       19.86        0.36     12.82 o 
   3  16   6        5.57       16.89     14.28 o 
   4  16   6      885.32      893.74     32.51 o 
   5  16   6       10.30        0.00     13.89 o 
   6  16   6       52.45       25.05     14.95 o 
   7  16   6        4.25        0.00     13.83 o 
   8  16   6       26.60        4.52     16.28 o 
   9  16   6        0.88        0.00     18.96 o 
  10  16   6        5.32        0.00     20.65 o 
  11  16   6        4.86        0.00     21.85 o 
   1  17   6      722.61      680.27     29.50 o 
   2  17   6       11.81       13.84     15.00 o 
   3  17   6        3.29        0.00     14.11 o 
   4  17   6       21.46       37.09     15.52 o 
   5  17   6      107.82       95.41     17.52 o 
   6  17   6       11.47       10.62     15.08 o 
   7  17   6        4.71       15.40     16.31 o 
   8  17   6        0.45        0.00     20.04 o 
   9  17   6        0.34        0.00     19.93 o 
  10  17   6        0.01        0.00     19.78 o 
   0  18   6       56.19       71.91     24.26 o 
   1  18   6        3.09       16.21     15.44 o 
   2  18   6       66.14       93.89     19.50 o 
   3  18   6       44.81       64.18     17.19 o 
   4  18   6      170.37      160.35     19.34 o 
   5  18   6       18.35       43.50     16.41 o 
   6  18   6        4.47        0.00     15.41 o 
   7  18   6       64.44       68.55     20.23 o 
   8  18   6       10.67       21.34     21.35 o 
   1  19   6       54.24       61.06     17.43 o 
   2  19   6        1.15       25.97     20.42 o 
   3  19   6       14.34        6.01     16.10 o 
   4  19   6        2.58        6.42     16.58 o 
   5  19   6       88.78      109.16     19.15 o 
   6  19   6       52.33      188.13    118.24 o 
   7  19   6        0.05       11.22     19.35 o 
   0  20   6       89.94       83.85     29.23 o 
   1  20   6       30.63       11.43     22.24 o 
   2  20   6       16.09       12.67     19.60 o 
   3  20   6       18.02        6.12     19.10 o 
   4  20   6       39.29       37.81     18.52 o 
   5  20   6        6.02       13.17     15.97 o 
   2   1   7     1312.16      807.52     13.36 o 
   3   1   7     4390.46     3460.76    151.50 o 
   4   1   7      152.45      161.11      5.78 o 
   5   1   7      473.85      529.08     11.28 o 
   6   1   7     1028.34     1222.92     20.59 o 
   7   1   7       30.25       44.20      6.83 o 
   8   1   7        4.69        0.00      3.63 o 
   9   1   7      526.18      456.91     18.84 o 
  10   1   7       32.71       13.14      8.21 o 
  11   1   7      420.00      340.80     21.62 o 
  12   1   7      185.44      153.14     14.53 o 
  13   1   7      179.02      162.71     17.13 o 
  14   1   7      161.19      139.35     20.13 o 
  15   1   7        0.18       27.31     17.43 o 
  16   1   7        0.10        0.55     18.12 o 
  17   1   7        0.39        0.00     18.18 o 
   1   2   7     3558.94     4191.08     62.01 o 
   2   2   7        3.45       12.89      3.44 o 
   3   2   7       15.25       18.84      2.70 o 
   4   2   7     8230.58     6261.90    845.47 o 
   5   2   7      574.06      497.42     11.58 o 
   6   2   7      607.29      566.67     12.30 o 
   7   2   7      939.23      827.41     15.78 o 
   8   2   7       17.20       31.00      5.30 o 
   9   2   7     1516.84     1401.42     29.49 o 
  10   2   7      140.18      231.09     11.38 o 
  11   2   7       26.99       16.52      9.80 o 
  12   2   7      300.41      284.55     17.37 o 
  13   2   7      326.14      378.67     24.37 o 
  14   2   7       40.26       26.50     17.15 o 
  15   2   7       22.61       11.90     17.45 o 
  16   2   7        6.47        6.34     17.67 o 
  17   2   7       20.12        5.41     19.49 o 
   1   3   7     7878.15     7992.57    124.30 o 
   2   3   7       20.68       12.91      2.92 o 
   3   3   7      229.26      272.51     10.09 o 
   4   3   7     8235.26     8785.47    145.26 o 
   5   3   7     1389.75     1350.06     27.00 o 
   6   3   7      111.28       99.01      5.18 o 
   7   3   7     1041.44     1088.16     20.73 o 
   8   3   7      609.53      586.56     16.46 o 
   9   3   7     1296.00     1370.67     28.30 o 
  10   3   7     1491.13     1486.58     30.74 o 
  11   3   7      434.57      362.01     17.37 o 
  12   3   7      111.53      159.19     17.47 o 
  13   3   7      434.72      423.06     24.08 o 
  14   3   7       82.28       67.87     16.22 o 
  15   3   7        0.35        0.00     16.13 o 
  16   3   7        0.11       15.10     18.32 o 
  17   3   7        0.96        0.00     19.27 o 
   0   4   7    15734.19      850.83   6931.27 o 
   1   4   7    22091.04    23012.29    403.97 o 
   2   4   7    12214.03    12204.19    188.65 o 
   3   4   7        4.30        1.10      3.15 o 
   4   4   7        2.84        1.05      3.78 o 
   5   4   7     1255.83     1345.29     22.24 o 
   6   4   7      238.55      204.34     11.00 o 
   7   4   7      272.62      216.01      8.91 o 
   8   4   7      686.68      769.87     19.73 o 
   9   4   7       33.85       30.27      8.08 o 
  10   4   7        6.41       11.03      7.39 o 
  11   4   7     1610.57     1858.42     41.14 o 
  12   4   7      506.49      515.86     30.10 o 
  13   4   7      205.77      205.85     18.98 o 
  14   4   7       15.67       20.87     15.26 o 
  15   4   7       40.96       23.30     17.91 o 
  16   4   7        0.00       10.15     18.81 o 
  17   4   7       26.87        0.00     22.77 o 
   1   5   7     3119.40     2950.77     56.30 o 
   2   5   7     4010.73     3993.26     69.22 o 
   3   5   7     1243.03     1272.10     24.14 o 
   4   5   7     2610.07     2763.85    113.23 o 
   5   5   7       18.12       14.91      4.88 o 
   6   5   7      877.27     1024.41     19.85 o 
   7   5   7      291.79      313.76     15.23 o 
   8   5   7     5211.50     5404.55     92.89 o 
   9   5   7     1221.18     1364.47     26.91 o 
  10   5   7      813.89      828.16     21.11 o 
  11   5   7     1424.53     1372.63     34.40 o 
  12   5   7       39.86       33.98     13.12 o 
  13   5   7       85.74      103.05     16.52 o 
  14   5   7      178.83      165.10     19.51 o 
  15   5   7       33.23       58.21     19.43 o 
  16   5   7        0.02        0.00     17.78 o 
   0   6   7    19000.43    18346.52   1988.12 o 
   1   6   7      116.65      135.23     12.53 o 
   2   6   7     3384.29     3506.84     57.93 o 
   3   6   7      884.29      843.87     17.28 o 
   4   6   7       27.53       44.48      6.34 o 
   5   6   7     2711.15     3309.32     59.87 o 
   6   6   7     2356.51     2589.04     45.98 o 
   7   6   7       21.21       16.63      4.34 o 
   8   6   7      232.68      229.85     11.10 o 
   9   6   7        0.09        0.00      6.90 o 
  10   6   7      204.10      211.68     12.85 o 
  11   6   7       10.21       20.36     11.98 o 
  12   6   7        3.52        9.22     12.48 o 
  13   6   7      216.04      211.43     20.13 o 
  14   6   7        0.32        0.00     15.22 o 
  15   6   7        6.25        2.33     16.15 o 
  16   6   7        0.03        0.00     18.86 o 
   1   7   7     4655.25     4747.07    139.06 o 
   2   7   7     8134.79     8564.79    143.36 o 
   3   7   7     1682.73     1717.95     30.17 o 
   4   7   7      310.70      300.36     11.44 o 
   5   7   7        5.86        1.93      5.84 o 
   6   7   7       24.37       22.59      6.87 o 
   7   7   7       39.92       22.73      5.55 o 
   8   7   7      659.33      727.19     19.82 o 
   9   7   7      518.74      519.40     16.50 o 
  10   7   7      151.12      125.34     11.81 o 
  11   7   7       57.08       44.37     12.00 o 
  12   7   7       61.50       64.27     14.56 o 
  13   7   7        8.64       33.05     16.04 o 
  14   7   7      141.68      116.29     18.78 o 
  15   7   7       35.25       46.82     23.62 o 
  16   7   7        7.16        0.00     19.11 o 
   0   8   7     8435.42     8852.23    225.25 o 
   1   8   7      264.54      190.97     16.63 o 
   2   8   7     4127.07     4559.49     86.88 o 
   3   8   7      844.37      960.57     21.78 o 
   4   8   7       18.59       28.96      6.74 o 
   5   8   7        1.65        0.00      6.27 o 
   6   8   7     1424.90     1575.83     32.06 o 
   7   8   7       56.76       84.76      9.38 o 
   8   8   7      390.66      451.54     16.90 o 
   9   8   7       45.41       56.09      9.00 o 
  10   8   7      400.59      445.42     30.28 o 
  11   8   7        0.18        0.00     11.04 o 
  12   8   7      161.73      230.14     18.34 o 
  13   8   7      268.22      223.17     23.47 o 
  14   8   7        3.71        0.00     15.43 o 
  15   8   7       74.86       86.53     19.30 o 
  16   8   7        5.75        0.00     19.78 o 
   1   9   7     2754.02     2088.47    352.48 o 
   2   9   7      980.78     1063.42     23.31 o 
   3   9   7      134.15      132.58      7.93 o 
   4   9   7      352.25      411.26     14.89 o 
   5   9   7       27.33       25.96      8.04 o 
   6   9   7      291.66      255.65     12.31 o 
   7   9   7       32.99       20.73      7.02 o 
   8   9   7     1524.52     1565.98     35.69 o 
   9   9   7       18.46        8.89      8.55 o 
  10   9   7        0.02        0.00     11.51 o 
  11   9   7      109.57      119.22     14.56 o 
  12   9   7       91.51       96.01     14.88 o 
  13   9   7        1.31        0.00     14.11 o 
  14   9   7        0.31        0.00     15.97 o 
  15   9   7       57.47       55.35     19.56 o 
   0  10   7       73.92      123.17     16.11 o 
   1  10   7       37.81       10.76      6.92 o 
   2  10   7       38.30       37.05      8.98 o 
   3  10   7      361.06      386.47     18.22 o 
   4  10   7     2509.26     2590.70     47.78 o 
   5  10   7      103.92       82.52     10.18 o 
   6  10   7      458.06      440.13     16.94 o 
   7  10   7       31.88       20.85      9.17 o 
   8  10   7      126.67      110.41     11.15 o 
   9  10   7      730.48      735.24     25.91 o 
  10  10   7        4.78       11.24     12.68 o 
  11  10   7      107.73      130.35     15.53 o 
  12  10   7       15.13        9.97     13.46 o 
  13  10   7       63.63      101.88     18.59 o 
  14  10   7        2.60        2.24     18.26 o 
  15  10   7       42.32       43.79     21.59 o 
   1  11   7       29.01       30.65      7.61 o 
   2  11   7     1297.88     1074.95    183.64 o 
   3  11   7       43.39       31.63      5.66 o 
   4  11   7       12.44        9.84      8.64 o 
   5  11   7       65.63       68.35      8.93 o 
   6  11   7       93.63       76.28      9.87 o 
   7  11   7        3.34        0.00      8.95 o 
   8  11   7       36.08       33.35     11.42 o 
   9  11   7      125.70      150.70     16.22 o 
  10  11   7      329.08      343.83     21.29 o 
  11  11   7        7.65       25.76     14.51 o 
  12  11   7      158.53      160.26     18.36 o 
  13  11   7      115.08      155.75     20.78 o 
  14  11   7       23.07       21.78     21.72 o 
   0  12   7      232.05      278.13     27.18 o 
   1  12   7       33.40        3.09      7.25 o 
   2  12   7       20.10       25.71      8.24 o 
   3  12   7       25.70       19.13      6.02 o 
   4  12   7       40.04       23.69      9.66 o 
   5  12   7       33.85        8.90      9.96 o 
   6  12   7        4.66        5.14     10.18 o 
   7  12   7      286.76      246.67     15.94 o 
   8  12   7       33.66       33.86     13.21 o 
   9  12   7      169.19      175.14     17.18 o 
  10  12   7      513.70      549.34     26.21 o 
  11  12   7       51.02       64.85     16.09 o 
  12  12   7       47.42       61.30     16.63 o 
  13  12   7      112.53      113.99     21.79 o 
  14  12   7        9.60        0.00     19.77 o 
   1  13   7        3.91       10.84     11.91 o 
   2  13   7       54.74       67.91     11.95 o 
   3  13   7      334.93      316.41     19.18 o 
   4  13   7      394.85      315.11     16.38 o 
   5  13   7      239.86      260.31     15.80 o 
   6  13   7      389.08      390.92     18.82 o 
   7  13   7      173.30      195.89     15.43 o 
   8  13   7      106.13       88.42     15.27 o 
   9  13   7       55.69       36.79     16.96 o 
  10  13   7       90.35      110.46     18.89 o 
  11  13   7        5.87       10.82     15.37 o 
  12  13   7        8.99        0.00     15.86 o 
  13  13   7        8.46        8.53     18.29 o 
   0  14   7       10.62       17.80     18.97 o 
   1  14   7     1607.48     1731.01     44.20 o 
   2  14   7       70.79      134.27     14.72 o 
   3  14   7      300.42      339.90     20.47 o 
   4  14   7        2.14        0.00     12.44 o 
   5  14   7      171.00      174.82     16.80 o 
   6  14   7      345.24      360.32     21.44 o 
   7  14   7       36.19       24.16     13.45 o 
   8  14   7        0.00        0.00     14.23 o 
   9  14   7        1.39       18.86     18.68 o 
  10  14   7      218.73      278.26     28.16 o 
  11  14   7      264.66      221.09     22.71 o 
  12  14   7      105.53       98.48     20.06 o 
   1  15   7      385.87      364.18     21.93 o 
   2  15   7        7.10       69.44     15.89 o 
   3  15   7      151.84      189.50     18.23 o 
   4  15   7       23.53       43.53     14.35 o 
   5  15   7      410.16      348.22     21.75 o 
   6  15   7        0.27        0.00     12.92 o 
   7  15   7       17.03        0.00     13.37 o 
   8  15   7        2.85        9.75     15.99 o 
   9  15   7       21.54        3.91     19.46 o 
  10  15   7       97.01      102.48     22.51 o 
  11  15   7      139.45      154.28     22.53 o 
  12  15   7        1.43       11.43     18.91 o 
   0  16   7      313.47      304.50     29.85 o 
   1  16   7      611.57      586.64     26.86 o 
   2  16   7        2.58        0.00     12.31 o 
   3  16   7       77.53       88.79     16.54 o 
   4  16   7       24.86       54.79     15.87 o 
   5  16   7       18.59       20.11     14.34 o 
   6  16   7      169.86      189.23     18.85 o 
   7  16   7        4.15        1.93     14.35 o 
   8  16   7        0.44        0.00     15.92 o 
   9  16   7       20.06       13.14     20.42 o 
  10  16   7       42.89       61.16     22.88 o 
  11  16   7        2.42        0.00     22.17 o 
   1  17   7      100.55       72.60     15.90 o 
   2  17   7      231.15      190.81     18.84 o 
   3  17   7        4.02        7.98     15.06 o 
   4  17   7       16.54       17.39     15.36 o 
   5  17   7       24.08       21.23     15.47 o 
   6  17   7       14.26        2.15     14.93 o 
   7  17   7       91.79       72.23     18.63 o 
   8  17   7        0.47        0.00     19.67 o 
   9  17   7        0.79        0.00     20.65 o 
  10  17   7        0.87       17.89     22.25 o 
   0  18   7        3.13        0.00     20.49 o 
   1  18   7        2.04        0.00     14.82 o 
   2  18   7       43.69       63.89     18.22 o 
   3  18   7       12.54        0.00     15.07 o 
   4  18   7       11.30        5.05     15.58 o 
   5  18   7        1.56        0.00     15.25 o 
   6  18   7       29.05       11.89     16.17 o 
   7  18   7       30.55       30.31     18.62 o 
   8  18   7        3.35        4.89     20.95 o 
   1  19   7      126.60      136.48     18.98 o 
   2  19   7        1.18        0.00     17.94 o 
   3  19   7       16.36        0.00     17.33 o 
   4  19   7       23.51        0.00     16.14 o 
   5  19   7        0.11        0.00     16.37 o 
   6  19   7       20.66        7.28     16.80 o 
   7  19   7        0.01        0.00     19.14 o 
   0  20   7        1.26        0.00     23.03 o 
   1  20   7        3.05        0.00     17.42 o 
   2  20   7       20.66       34.61     19.58 o 
   3  20   7      118.43      139.54     22.83 o 
   4  20   7        0.50        0.00     16.38 o 
   0   0   8      553.98      575.00     22.43 o 
   1   0   8    10435.98     9096.02    274.55 o 
   2   0   8        3.36        0.31      3.86 o 
   3   0   8     4914.48     2891.37    552.52 o 
   4   0   8     4859.44     3867.30    733.10 o 
   5   0   8      206.44      205.37     10.61 o 
   6   0   8      129.59      100.55      7.59 o 
   7   0   8      266.64      247.46     24.04 o 
   8   0   8        5.33       30.36      6.46 o 
   9   0   8        7.09       21.16      6.43 o 
  10   0   8       11.21       11.07     10.60 o 
  11   0   8      174.39      170.56     16.06 o 
  12   0   8      230.72      242.25     28.89 o 
  13   0   8      105.92      143.99     28.11 o 
  14   0   8       37.57       39.06     39.48 o 
  15   0   8        6.05        4.32     24.41 o 
  16   0   8        0.10        0.00     30.84 o 
  17   0   8       74.42       70.15     35.47 o 
   1   1   8       59.96       69.75      4.02 o 
   2   1   8     1806.81     1682.91     25.20 o 
   3   1   8     4112.81     3726.74    287.26 o 
   4   1   8      570.14      600.61     58.65 o 
   5   1   8      865.48      853.57     60.86 o 
   6   1   8      199.16      160.48      9.93 o 
   7   1   8      645.00      666.51     14.89 o 
   8   1   8      112.98      103.61      6.81 o 
   9   1   8      180.80      145.78      8.30 o 
  10   1   8       47.09       32.87      9.29 o 
  11   1   8      278.17      273.08     12.89 o 
  12   1   8      280.95      351.26     20.92 o 
  13   1   8      433.92      461.79     28.84 o 
  14   1   8        7.36        0.00     15.01 o 
  15   1   8        0.02        0.00     16.57 o 
  16   1   8        0.94        0.00     17.70 o 
  17   1   8        0.65        6.00     19.63 o 
   0   2   8     5535.08     5336.76    244.45 o 
   1   2   8    12780.20    12775.38    267.96 o 
   2   2   8     3229.23     3412.28     58.80 o 
   3   2   8      200.44      167.01      8.04 o 
   4   2   8     2513.79     2564.76     54.34 o 
   5   2   8        5.30        2.84      3.48 o 
   6   2   8     1747.09     1847.35     32.54 o 
   7   2   8      282.56      264.80     12.37 o 
   8   2   8      177.78      230.00     11.06 o 
   9   2   8       60.24       57.38      7.26 o 
  10   2   8       17.47        4.66      5.19 o 
  11   2   8      555.63      519.11     20.89 o 
  12   2   8       61.77       29.29     13.91 o 
  13   2   8       41.81       56.68     15.02 o 
  14   2   8       55.69       74.09     18.31 o 
  15   2   8       52.24       37.43     17.87 o 
  16   2   8        4.58        4.26     17.94 o 
  17   2   8        5.46        0.00     19.20 o 
   1   3   8     1260.26     1192.54     59.32 o 
   2   3   8     6240.41     6126.34    301.52 o 
   3   3   8     4287.39     4213.90     87.04 o 
   4   3   8     3629.02     2491.94    414.80 o 
   5   3   8        1.03        7.32      5.25 o 
   6   3   8      655.53      617.44     15.95 o 
   7   3   8      367.04      395.88     12.89 o 
   8   3   8      374.93      353.58     13.93 o 
   9   3   8      595.78      616.79     16.15 o 
  10   3   8      192.63      235.99     13.19 o 
  11   3   8       23.09       21.15     10.40 o 
  12   3   8      249.03      270.68     17.64 o 
  13   3   8      139.32      164.49     17.76 o 
  14   3   8       37.72       45.74     17.68 o 
  15   3   8        5.64        1.13     17.05 o 
  16   3   8        2.73        0.00     19.32 o 
  17   3   8        0.75        0.00     19.77 o 
   0   4   8    10119.29    10796.88    327.31 o 
   1   4   8       13.52       22.62      3.67 o 
   2   4   8      252.22      303.80      8.99 o 
   3   4   8     2768.00     2960.36     74.47 o 
   4   4   8     2096.09     2337.88     42.15 o 
   5   4   8     8564.00     9202.92    128.36 o 
   6   4   8      616.96      587.64     13.78 o 
   7   4   8       45.51       28.56      5.49 o 
   8   4   8        5.28        0.88      5.24 o 
   9   4   8      108.26       81.45      7.85 o 
  10   4   8      189.99      168.44     11.41 o 
  11   4   8     1065.15     1243.80     35.76 o 
  12   4   8      173.00      231.96     18.68 o 
  13   4   8      148.67      142.33     17.73 o 
  14   4   8       49.52       69.62     18.73 o 
  15   4   8       36.67       38.88     18.29 o 
  16   4   8       14.38        3.93     18.95 o 
  17   4   8        5.92        0.00     20.52 o 
   1   5   8     4754.37     4964.89     84.62 o 
   2   5   8     4285.91     4835.81     77.57 o 
   3   5   8     3230.73     3051.01     45.20 o 
   4   5   8      220.90      219.21      9.75 o 
   5   5   8       16.12       11.57      4.98 o 
   6   5   8     2266.08     2328.58     34.55 o 
   7   5   8      252.45      274.28     14.19 o 
   8   5   8      826.82      867.07     19.11 o 
   9   5   8     1278.18     1272.87     45.48 o 
  10   5   8       93.92       99.08      9.04 o 
  11   5   8        9.17       29.31     11.16 o 
  12   5   8        0.57        0.00     12.25 o 
  13   5   8      195.19      162.98     19.08 o 
  14   5   8       22.82       34.07     16.38 o 
  15   5   8       88.99       52.13     19.65 o 
  16   5   8        0.00        0.00     18.61 o 
   0   6   8     4117.73     3385.26    702.31 o 
   1   6   8       49.75       39.62      7.31 o 
   2   6   8        2.30        1.66      2.58 o 
   3   6   8       30.07       49.73      5.56 o 
   4   6   8      641.44      552.90     14.78 o 
   5   6   8        5.07        3.22      5.31 o 
   6   6   8      216.43      250.73     10.76 o 
   7   6   8      529.82      429.62     28.12 o 
   8   6   8       21.36       30.13      5.09 o 
   9   6   8      331.18      365.01     20.15 o 
  10   6   8      744.89      768.50     22.46 o 
  11   6   8     1026.82     1199.94     32.36 o 
  12   6   8       98.08      131.93     15.89 o 
  13   6   8      224.29      208.76     20.19 o 
  14   6   8        3.99       23.49     15.89 o 
  15   6   8        4.41       23.69     19.12 o 
  16   6   8       59.58       53.71     21.38 o 
   1   7   8     6068.61     6567.34    127.66 o 
   2   7   8     4224.84     4874.62     84.32 o 
   3   7   8      342.15      410.94     12.20 o 
   4   7   8        3.12        0.00      4.67 o 
   5   7   8       52.56       53.76      7.13 o 
   6   7   8      460.76      450.11     16.51 o 
   7   7   8      114.12      130.77      9.68 o 
   8   7   8      124.37      164.22      9.26 o 
   9   7   8        0.82        0.00      7.48 o 
  10   7   8       69.21       44.73     10.01 o 
  11   7   8        0.13        0.00     11.03 o 
  12   7   8      139.45       87.16     14.79 o 
  13   7   8       36.96       24.82     15.74 o 
  14   7   8        6.88        0.00     15.85 o 
  15   7   8       18.17       16.79     20.97 o 
  16   7   8        0.37        0.00     19.56 o 
   0   8   8      462.60      403.94     22.42 o 
   1   8   8      681.34      489.16     38.77 o 
   2   8   8     1999.87     2316.77     69.86 o 
   3   8   8     1111.20     1008.74     31.23 o 
   4   8   8     3031.77     3453.31     63.49 o 
   5   8   8       90.31       93.92      8.41 o 
   6   8   8      338.77      340.28     13.82 o 
   7   8   8        8.46        7.29      6.19 o 
   8   8   8      220.88      223.77     10.81 o 
   9   8   8      587.70      515.08     16.96 o 
  10   8   8      603.80      676.46     24.88 o 
  11   8   8       70.13       35.53     12.39 o 
  12   8   8        1.18        0.00     13.06 o 
  13   8   8       53.02       69.64     15.80 o 
  14   8   8       29.56       43.12     17.27 o 
  15   8   8       40.02       43.11     20.60 o 
   1   9   8      842.88      891.68     27.07 o 
   2   9   8      272.37      299.25     12.37 o 
   3   9   8      684.03      625.99     24.34 o 
   4   9   8      461.86      419.16     14.88 o 
   5   9   8        2.78       10.57      6.97 o 
   6   9   8        1.59        0.00      7.42 o 
   7   9   8     1121.30     1209.16     27.94 o 
   8   9   8      780.56      831.86     23.50 o 
   9   9   8      331.34      322.66     15.70 o 
  10   9   8      555.22      672.43     25.18 o 
  11   9   8       54.80       61.65     13.37 o 
  12   9   8       95.05       90.68     16.30 o 
  13   9   8        4.28        0.00     14.32 o 
  14   9   8        2.15        0.00     16.52 o 
  15   9   8       14.65       20.29     18.39 o 
   0  10   8       21.50       31.02     12.93 o 
   1  10   8       43.29       32.57      7.58 o 
   2  10   8      166.16      127.57      9.39 o 
   3  10   8       52.37       30.24      7.84 o 
   4  10   8      301.18      252.69     15.16 o 
   5  10   8       77.20       72.19     10.10 o 
   6  10   8      144.72      114.14     10.20 o 
   7  10   8        2.07        2.69      8.78 o 
   8  10   8       87.47       99.97     11.01 o 
   9  10   8       86.42       76.67     13.03 o 
  10  10   8       40.52       38.35     13.27 o 
  11  10   8     1068.12     1267.94     36.09 o 
  12  10   8        5.46       21.09     13.82 o 
  13  10   8      281.69      312.02     24.35 o 
  14  10   8        1.07        0.00     21.01 o 
  15  10   8       48.31       35.51     21.51 o 
   1  11   8       19.60       25.42      7.41 o 
   2  11   8      695.02      576.32     73.50 o 
   3  11   8     2276.92     2183.64     44.41 o 
   4  11   8      204.07      163.45     12.52 o 
   5  11   8       13.43        0.47     10.05 o 
   6  11   8      307.71      336.76     14.87 o 
   7  11   8       49.21       36.23      9.83 o 
   8  11   8      122.79      114.41     14.57 o 
   9  11   8      107.33      107.96     15.17 o 
  10  11   8       25.72       21.96     14.56 o 
  11  11   8       89.24       62.32     15.87 o 
  12  11   8        9.61        7.50     14.82 o 
  13  11   8        2.45        0.83     17.17 o 
  14  11   8        1.07        4.82     19.55 o 
   0  12   8     1577.18     1726.70     58.92 o 
   1  12   8     1015.75      776.07    181.20 o 
   2  12   8        0.01        0.00      7.03 o 
   3  12   8       18.67       24.73      6.10 o 
   4  12   8      914.21     1003.69     28.14 o 
   5  12   8       28.57       11.54     10.02 o 
   6  12   8      142.74      156.54     13.60 o 
   7  12   8      739.14      691.24     24.49 o 
   8  12   8        7.26        0.00     12.34 o 
   9  12   8      562.62      551.22     25.45 o 
  10  12   8       14.53       20.55     14.75 o 
  11  12   8      299.69      304.57     22.00 o 
  12  12   8       95.01      156.51     19.26 o 
  13  12   8       14.52       17.44     17.89 o 
  14  12   8        4.22       19.02     21.55 o 
   1  13   8     1957.80     1768.76     43.58 o 
   2  13   8     1724.24     1703.91     39.48 o 
   3  13   8      579.61      418.21     19.06 o 
   4  13   8      131.28       89.27     12.75 o 
   5  13   8      466.89      524.49     21.66 o 
   6  13   8        0.65        1.96     10.88 o 
   7  13   8        4.71        0.00     11.26 o 
   8  13   8        3.32        0.00     12.80 o 
   9  13   8      248.82      238.44     21.83 o 
  10  13   8       34.44       32.16     16.67 o 
  11  13   8       99.41       98.76     17.92 o 
  12  13   8        2.33       21.39     16.34 o 
  13  13   8       35.63       48.99     24.02 o 
   0  14   8      294.28      287.07     35.70 o 
   1  14   8     1322.68     1231.47     36.06 o 
   2  14   8      781.10      790.40     26.53 o 
   3  14   8      331.09      256.62     19.09 o 
   4  14   8       18.05        4.55     13.63 o 
   5  14   8       51.03       36.41     13.66 o 
   6  14   8       25.84       50.26     14.31 o 
   7  14   8      153.76       90.99     17.29 o 
   8  14   8       46.93       34.68     16.13 o 
   9  14   8       49.19       26.10     19.73 o 
  10  14   8        2.78        8.89     19.65 o 
  11  14   8       30.35       51.33     18.78 o 
  12  14   8        1.05        0.00     17.93 o 
   1  15   8       33.30       36.10     14.28 o 
   2  15   8      123.83      190.66     19.62 o 
   3  15   8       98.96      108.11     16.20 o 
   4  15   8       23.39       10.33     13.72 o 
   5  15   8      257.33      250.92     19.80 o 
   6  15   8        6.09       13.85     13.56 o 
   7  15   8       16.34        0.00     13.70 o 
   8  15   8      131.40      103.48     18.66 o 
   9  15   8       91.68       76.84     21.29 o 
  10  15   8       33.41       64.07     21.38 o 
  11  15   8       90.77      112.44     21.10 o 
   0  16   8      625.43      705.38     69.00 o 
   1  16   8      104.62       99.95     16.52 o 
   2  16   8       77.46       51.29     15.05 o 
   3  16   8      300.51      271.00     20.86 o 
   4  16   8      115.96       92.95     16.02 o 
   5  16   8        4.55        0.00     13.71 o 
   6  16   8        1.23        0.00     13.84 o 
   7  16   8        1.52        4.14     16.33 o 
   8  16   8        5.59        0.00     16.42 o 
   9  16   8       55.61       37.60     21.89 o 
  10  16   8        3.65       11.56     21.46 o 
   1  17   8       18.07       25.62     14.67 o 
   2  17   8      124.99      182.47     18.85 o 
   3  17   8      306.65      295.58     22.34 o 
   4  17   8      334.22      356.51     24.00 o 
   5  17   8      332.63      332.92     23.25 o 
   6  17   8       37.34       15.93     15.50 o 
   7  17   8        6.53        3.61     17.17 o 
   8  17   8       85.56       60.79     22.78 o 
   9  17   8        0.10        1.40     21.34 o 
   0  18   8      110.70      101.79     30.24 o 
   1  18   8        7.10        8.21     15.05 o 
   2  18   8       80.11       71.33     19.20 o 
   3  18   8       32.47       59.83     19.00 o 
   4  18   8       23.92       45.19     16.50 o 
   5  18   8       10.54       16.86     16.29 o 
   6  18   8        0.59        0.00     15.92 o 
   7  18   8        5.36        0.00     17.57 o 
   8  18   8        6.73        0.00     20.91 o 
   1  19   8      239.79      242.05     21.96 o 
   2  19   8        5.66        5.82     17.81 o 
   3  19   8       21.04       16.01     18.17 o 
   4  19   8       16.52       14.03     16.70 o 
   5  19   8       11.14        1.62     17.03 o 
   6  19   8       22.36        0.00     16.96 o 
   0  20   8        4.74       19.30     24.27 o 
   1  20   8        5.41       13.97     17.02 o 
   2  20   8        0.25        0.00     18.58 o 
   3  20   8        0.06        0.00     18.60 o 
   4  20   8        1.80        7.71     18.93 o 
   1   1   9      154.25      453.23     11.57 o 
   2   1   9      370.26      420.44     38.17 o 
   3   1   9     1838.69     2302.30     59.94 o 
   4   1   9     1095.94     1040.56     55.72 o 
   5   1   9      932.90      998.51     16.95 o 
   6   1   9     8997.91     9399.43    136.01 o 
   7   1   9       95.77       79.32      4.93 o 
   8   1   9       21.78       22.47      5.37 o 
   9   1   9        0.11        0.00      3.89 o 
  10   1   9        0.40        0.00      5.71 o 
  11   1   9       30.68       51.25      9.34 o 
  12   1   9        2.84       11.86     13.11 o 
  13   1   9      294.56      264.26     24.39 o 
  14   1   9       22.62       28.80     17.78 o 
  15   1   9       14.72       13.49     17.86 o 
  16   1   9       24.34       10.39     18.64 o 
  17   1   9        0.35        0.00     19.19 o 
   0   2   9    15569.15    17265.63    730.63 o 
   1   2   9      280.44      384.44     12.12 o 
   2   2   9     2077.42     1794.99     73.91 o 
   3   2   9     3242.12     2327.54    675.24 o 
   4   2   9        0.47        1.38      2.87 o 
   5   2   9       87.36       69.36      5.25 o 
   6   2   9     1437.77     1440.41     24.89 o 
   7   2   9       59.87       47.20      5.70 o 
   8   2   9     5917.65     5959.94     85.18 o 
   9   2   9      598.00      717.39     17.72 o 
  10   2   9       40.53        8.95      5.97 o 
  11   2   9       62.92      103.73     11.27 o 
  12   2   9       10.88       19.61     12.19 o 
  13   2   9      204.61      186.81     21.13 o 
  14   2   9       24.73       28.91     17.46 o 
  15   2   9       89.33       76.87     19.98 o 
  16   2   9       31.89       38.77     20.03 o 
  17   2   9       30.32       20.16     23.13 o 
   1   3   9       18.97       12.62      3.56 o 
   2   3   9      625.93      578.30     13.95 o 
   3   3   9      257.46      185.38     42.28 o 
   4   3   9     1054.71     1112.44     25.32 o 
   5   3   9      699.41      872.61     19.05 o 
   6   3   9       65.29       67.78      5.87 o 
   7   3   9      150.35      144.18      6.91 o 
   8   3   9       18.91       16.35      5.29 o 
   9   3   9       88.67      100.34      8.03 o 
  10   3   9      143.62      157.91      9.53 o 
  11   3   9     1493.52     1600.99     40.70 o 
  12   3   9       14.56       11.70     12.17 o 
  13   3   9      221.02      197.83     19.69 o 
  14   3   9       43.09       38.72     24.22 o 
  15   3   9        0.38        5.12     17.71 o 
  16   3   9       34.85       39.07     20.16 o 
  17   3   9        0.20        0.00     19.31 o 
   0   4   9       25.29        9.19     11.21 o 
   1   4   9    20818.89    19578.04    805.68 o 
   2   4   9      936.97     1004.24     20.49 o 
   3   4   9      510.44      447.98     10.36 o 
   4   4   9     1832.08     1881.67     33.79 o 
   5   4   9       15.01       32.34      5.42 o 
   6   4   9     1016.55     1166.76     20.77 o 
   7   4   9     1080.52     1215.96     22.95 o 
   8   4   9       44.50       61.80      6.54 o 
   9   4   9      339.34      299.68     17.60 o 
  10   4   9       19.10       12.92      8.29 o 
  11   4   9      133.51      111.94     14.22 o 
  12   4   9        0.14        0.00     12.36 o 
  13   4   9      137.81       96.81     16.52 o 
  14   4   9      487.40      507.20     36.41 o 
  15   4   9       49.50       26.16     18.97 o 
  16   4   9       20.44       21.42     19.94 o 
   1   5   9     4320.45     4906.57     83.90 o 
   2   5   9      248.96      289.58     17.89 o 
   3   5   9        0.10        0.00      3.29 o 
   4   5   9       84.64      110.30      6.30 o 
   5   5   9       14.36       11.91      4.77 o 
   6   5   9      396.42      473.78     11.15 o 
   7   5   9        0.30        2.97      4.61 o 
   8   5   9      672.37      857.77     20.74 o 
   9   5   9      108.99       69.40     13.24 o 
  10   5   9       62.69       64.77      9.71 o 
  11   5   9      909.65      893.03     29.74 o 
  12   5   9        7.01        0.00     11.82 o 
  13   5   9       77.05      118.00     17.47 o 
  14   5   9        3.84        0.00     17.21 o 
  15   5   9        0.27        0.00     17.24 o 
  16   5   9       40.77       51.10     21.12 o 
   0   6   9      431.07      470.83     26.68 o 
   1   6   9      430.10      356.83     13.65 o 
   2   6   9     2194.97     2561.54     47.29 o 
   3   6   9     1277.36     1468.85     27.70 o 
   4   6   9      848.28      914.76     28.30 o 
   5   6   9      304.45      480.81     13.21 o 
   6   6   9      267.51      388.08     12.32 o 
   7   6   9      859.46      843.81     18.82 o 
   8   6   9       68.35       73.96      7.41 o 
   9   6   9     1519.45     1533.54     31.57 o 
  10   6   9       23.89       21.56      9.41 o 
  11   6   9      418.04      428.02     24.83 o 
  12   6   9       52.26       57.60     14.44 o 
  13   6   9      634.91      647.30     30.63 o 
  14   6   9       45.45       17.01     17.62 o 
  15   6   9       21.57        0.00     18.15 o 
  16   6   9        0.63        0.00     20.26 o 
   1   7   9     5008.98     4908.57    129.90 o 
   2   7   9     3478.45     4210.98     73.84 o 
   3   7   9     3439.24     4378.66     72.05 o 
   4   7   9       35.88       21.27      6.27 o 
   5   7   9        9.26        3.43      6.19 o 
   6   7   9      267.09      259.86     13.44 o 
   7   7   9      215.02      202.84      9.64 o 
   8   7   9      196.49      192.79      9.94 o 
   9   7   9       80.02      104.63     12.97 o 
  10   7   9      284.60      291.36     14.76 o 
  11   7   9       25.67        3.21     11.33 o 
  12   7   9      226.16      243.30     18.77 o 
  13   7   9      102.85       99.35     19.92 o 
  14   7   9        0.91        9.42     16.14 o 
  15   7   9       10.66        5.54     19.56 o 
  16   7   9       19.94       11.56     21.33 o 
   0   8   9      344.20      491.11     24.41 o 
   1   8   9      486.61      658.76     26.80 o 
   2   8   9      592.56      441.73     15.85 o 
   3   8   9     1013.39      948.49     30.05 o 
   4   8   9       60.96       75.07      8.84 o 
   5   8   9      172.49      129.45      9.39 o 
   6   8   9       32.74        5.65      7.31 o 
   7   8   9        0.76        0.00      7.21 o 
   8   8   9       73.50      106.28      8.56 o 
   9   8   9       55.73       84.39     11.10 o 
  10   8   9        7.18        9.23     11.47 o 
  11   8   9        0.01        0.00     11.65 o 
  12   8   9      108.50      156.82     17.10 o 
  13   8   9      104.48      153.62     17.47 o 
  14   8   9       68.39       75.14     20.37 o 
  15   8   9        0.00       15.60     20.09 o 
   1   9   9      307.05      273.98     32.65 o 
   2   9   9        4.97       18.83      6.95 o 
   3   9   9      503.92      506.59     50.73 o 
   4   9   9      266.91      257.12     16.55 o 
   5   9   9       14.08       17.78      7.77 o 
   6   9   9        4.65        2.49      7.64 o 
   7   9   9      217.50      216.08     12.60 o 
   8   9   9        0.36        0.00      8.82 o 
   9   9   9      288.44      232.43     14.37 o 
  10   9   9       49.04       63.47     13.42 o 
  11   9   9       16.55       31.54     12.89 o 
  12   9   9        2.16        0.00     13.98 o 
  13   9   9       41.16       48.25     15.34 o 
  14   9   9       21.10       13.33     17.58 o 
  15   9   9       46.52       53.98     21.33 o 
   0  10   9      957.31     1033.93     39.68 o 
   1  10   9       64.77       33.97     15.85 o 
   2  10   9      138.55      134.90     11.29 o 
   3  10   9      446.01      595.36     19.06 o 
   4  10   9      945.02     1063.16     35.08 o 
   5  10   9       19.19        8.37      7.66 o 
   6  10   9       59.48       62.25      9.41 o 
   7  10   9        6.01        0.00      8.30 o 
   8  10   9       30.49        8.43      9.49 o 
   9  10   9      608.05      660.54     23.16 o 
  10  10   9      521.37      557.36     23.24 o 
  11  10   9       73.50       95.25     14.69 o 
  12  10   9       79.22       60.52     14.65 o 
  13  10   9       46.07       42.81     17.54 o 
  14  10   9        0.29        0.00     18.26 o 
  15  10   9        0.07        0.00     23.51 o 
   1  11   9      342.66      238.01     57.45 o 
   2  11   9       35.91       13.95      6.10 o 
   3  11   9      598.40      737.85     21.84 o 
   4  11   9        1.22        8.23      8.91 o 
   5  11   9       47.84       22.31      8.21 o 
   6  11   9       44.71       94.09     10.71 o 
   7  11   9       13.77        0.00      9.15 o 
   8  11   9        2.69        0.04     12.15 o 
   9  11   9      294.19      272.54     18.81 o 
  10  11   9        4.85        0.00     13.84 o 
  11  11   9      299.88      407.21     23.49 o 
  12  11   9       44.08       46.44     16.21 o 
  13  11   9       32.65       12.91     17.49 o 
  14  11   9        0.03        4.93     20.35 o 
   0  12   9     1192.97     1013.10     43.60 o 
   1  12   9       19.04       23.80     10.15 o 
   2  12   9      164.32      135.36     18.17 o 
   3  12   9       80.87       60.01      9.53 o 
   4  12   9       36.38       53.49     12.46 o 
   5  12   9      218.08      217.86     14.56 o 
   6  12   9      184.84      154.46     15.48 o 
   7  12   9        2.95       16.25     11.11 o 
   8  12   9      238.44      269.65     18.58 o 
   9  12   9      473.47      555.53     25.51 o 
  10  12   9       62.53       40.13     15.40 o 
  11  12   9        0.20        0.00     14.42 o 
  12  12   9        0.18        0.00     15.19 o 
  13  12   9       33.99       52.47     19.34 o 
   1  13   9      904.20      892.59     29.78 o 
   2  13   9      120.40      172.59     15.87 o 
   3  13   9        0.55        0.00      8.73 o 
   4  13   9       11.18        0.00     10.22 o 
   5  13   9       73.42       37.15     11.39 o 
   6  13   9      123.93       74.23     12.70 o 
   7  13   9        1.42        4.87     11.64 o 
   8  13   9       29.33       23.96     13.73 o 
   9  13   9        0.16       13.53     13.55 o 
  10  13   9       39.89       30.75     17.35 o 
  11  13   9       24.20       20.85     16.06 o 
  12  13   9      106.20      147.42     19.63 o 
  13  13   9        8.61        0.00     18.34 o 
   0  14   9       35.97       30.24     18.51 o 
   1  14   9        0.28       27.20     13.47 o 
   2  14   9       17.74       10.79     13.20 o 
   3  14   9      434.56      428.87     20.38 o 
   4  14   9      645.05      620.30     26.55 o 
   5  14   9        9.45       27.50     13.69 o 
   6  14   9        3.61        0.00     12.50 o 
   7  14   9       13.05       18.06     13.47 o 
   8  14   9      173.25      168.41     19.78 o 
   9  14   9        1.02        9.35     18.98 o 
  10  14   9       12.01        0.78     19.31 o 
  11  14   9       66.76       59.29     19.60 o 
  12  14   9        0.88        8.48     18.49 o 
   1  15   9      106.55      105.80     15.80 o 
   2  15   9     1628.88     1686.55     44.42 o 
   3  15   9      115.26      130.07     16.76 o 
   4  15   9        6.32        4.43     13.32 o 
   5  15   9      580.56      517.58     25.44 o 
   6  15   9      148.78      156.09     20.73 o 
   7  15   9       13.08       27.51     14.53 o 
   8  15   9       10.36       12.02     16.44 o 
   9  15   9       74.46       74.36     25.55 o 
  10  15   9       56.17       36.50     21.28 o 
  11  15   9      195.48      233.75     27.88 o 
   0  16   9       46.86       32.38     20.86 o 
   1  16   9      896.83      863.65     31.83 o 
   2  16   9        5.95       18.55     14.06 o 
   3  16   9      308.19      330.95     24.51 o 
   4  16   9       28.26       14.05     14.36 o 
   5  16   9       35.32       43.94     15.60 o 
   6  16   9       62.43       59.00     15.98 o 
   7  16   9       24.41        0.00     15.82 o 
   8  16   9       15.75       19.20     17.27 o 
   9  16   9       10.88        2.77     23.41 o 
  10  16   9        0.21        1.28     20.41 o 
   1  17   9        6.57       15.21     14.78 o 
   2  17   9       65.13       72.52     15.94 o 
   3  17   9      111.13      132.21     19.86 o 
   4  17   9      137.16      208.23     20.30 o 
   5  17   9       46.08       63.39     16.57 o 
   6  17   9       21.81       13.35     15.54 o 
   7  17   9        4.54        0.00     16.81 o 
   8  17   9        7.65        0.00     17.64 o 
   9  17   9        3.58        0.00     20.83 o 
   0  18   9      263.44      283.72     31.25 o 
   1  18   9      116.04      102.36     18.37 o 
   2  18   9       41.16       74.50     16.92 o 
   3  18   9       97.23       82.80     19.33 o 
   4  18   9        4.52        0.00     14.85 o 
   5  18   9       22.27        7.93     15.94 o 
   6  18   9        1.45        0.00     15.27 o 
   7  18   9        0.01       13.60     23.50 o 
   8  18   9       11.50       31.80     23.31 o 
   1  19   9        2.58       11.30     15.87 o 
   2  19   9       33.29       25.19     18.55 o 
   3  19   9       14.22       20.13     18.25 o 
   4  19   9       35.28       13.07     18.66 o 
   5  19   9       12.64       25.37     18.02 o 
   6  19   9       23.57        6.67     16.62 o 
   0  20   9       31.12       39.67     25.22 o 
   1  20   9        2.65        3.76     16.89 o 
   2  20   9       53.17       48.95     19.83 o 
   3  20   9       18.29       14.59     18.42 o 
   0   0  10     5425.30     5959.53    182.51 o 
   1   0  10     1897.62     1605.62     53.64 o 
   2   0  10      618.66      280.23    249.01 o 
   3   0  10      387.47      337.82     28.25 o 
   4   0  10       55.32       45.07      7.04 o 
   5   0  10      479.59      550.37     13.95 o 
   6   0  10     1138.03     1126.17     26.47 o 
   7   0  10       35.07       33.17      6.48 o 
   8   0  10     2454.98     2699.74     58.50 o 
   9   0  10     1010.63      989.58     26.75 o 
  10   0  10      289.12      318.45     20.52 o 
  11   0  10       75.57       52.10     13.40 o 
  12   0  10      189.93      305.67     34.25 o 
  13   0  10      254.29      190.74     30.30 o 
  14   0  10      165.79      199.45     32.00 o 
  15   0  10       23.43       19.89     37.32 o 
  16   0  10       35.60       42.81     28.98 o 
  17   0  10        0.00        0.00     33.00 o 
   1   1  10     4224.37     1357.81   1317.49 o 
   2   1  10     1011.16      896.32     72.94 o 
   3   1  10     1903.76     1568.13    134.36 o 
   4   1  10       34.77       43.81      4.09 o 
   5   1  10        7.88        6.76      3.33 o 
   6   1  10      227.33      236.12     12.17 o 
   7   1  10        0.01        0.00      3.74 o 
   8   1  10      418.83      315.76     10.34 o 
   9   1  10       30.36       20.27      5.28 o 
  10   1  10       10.69        7.95      7.04 o 
  11   1  10      294.62      306.80     15.12 o 
  12   1  10      149.37      153.01     19.36 o 
  13   1  10        0.04       15.75     16.72 o 
  14   1  10        0.07        4.10     17.08 o 
  15   1  10        7.81        3.34     17.30 o 
  16   1  10       60.54       63.40     20.33 o 
  17   1  10        0.66       11.87     21.23 o 
   0   2  10      382.93      517.59     19.08 o 
   1   2  10     2888.21     1441.43    556.92 o 
   2   2  10      552.35      558.45     73.86 o 
   3   2  10       90.58       80.06      5.38 o 
   4   2  10      784.15      723.67     14.74 o 
   5   2  10      364.74      426.50     12.90 o 
   6   2  10      220.23      218.68      9.27 o 
   7   2  10      518.22      533.57     14.02 o 
   8   2  10      163.68      204.35     10.29 o 
   9   2  10      584.73      708.42     24.27 o 
  10   2  10        9.04        0.00      6.29 o 
  11   2  10      521.67      642.41     21.67 o 
  12   2  10       22.13       12.79     11.82 o 
  13   2  10       33.89       66.35     18.48 o 
  14   2  10       33.90       43.88     18.47 o 
  15   2  10        0.55        4.82     17.61 o 
  16   2  10        0.14        6.62     19.67 o 
   1   3  10       77.43       75.99      5.73 o 
   2   3  10      369.52      304.31     14.25 o 
   3   3  10     3147.47     3303.90     61.31 o 
   4   3  10      502.17      410.33     11.10 o 
   5   3  10       62.14       69.40      6.08 o 
   6   3  10      116.74      154.25      7.53 o 
   7   3  10      510.53      594.67     15.63 o 
   8   3  10     1219.28     1346.14     26.90 o 
   9   3  10      172.11      187.95     16.33 o 
  10   3  10      131.46      129.22     10.00 o 
  11   3  10        0.01       22.54     10.31 o 
  12   3  10      576.41      649.45     26.20 o 
  13   3  10       60.33       63.67     18.15 o 
  14   3  10       49.74       32.15     17.48 o 
  15   3  10       92.61       93.74     20.47 o 
  16   3  10       20.48       27.39     20.32 o 
   0   4  10       49.80       47.65     12.76 o 
   1   4  10     4927.02     5040.55     79.59 o 
   2   4  10      313.80      292.14     12.91 o 
   3   4  10      293.80      211.87      8.47 o 
   4   4  10      222.89      169.03      9.44 o 
   5   4  10     1124.43     1104.44     66.17 o 
   6   4  10       57.99       95.72      6.99 o 
   7   4  10      998.37     1083.47     21.96 o 
   8   4  10     3173.31     3582.26     61.23 o 
   9   4  10       27.28       16.45      5.73 o 
  10   4  10        8.28        0.00      8.25 o 
  11   4  10        8.03       17.50     12.24 o 
  12   4  10        4.30       17.82     12.63 o 
  13   4  10        0.04        0.00     16.17 o 
  14   4  10       33.95       79.77     21.81 o 
  15   4  10        3.65        0.00     18.09 o 
  16   4  10        9.36        0.00     19.62 o 
   1   5  10    12435.85    11383.39    932.37 o 
   2   5  10     8319.43     8636.97    143.15 o 
   3   5  10      456.62      526.79     12.44 o 
   4   5  10      558.57      628.68     14.55 o 
   5   5  10      287.44      366.45     13.15 o 
   6   5  10      449.16      604.82     15.67 o 
   7   5  10       46.20       66.19      6.51 o 
   8   5  10      347.14      403.49     15.24 o 
   9   5  10       41.18       33.31      6.70 o 
  10   5  10        9.14        0.00      8.66 o 
  11   5  10        2.60        0.00     12.05 o 
  12   5  10        2.14        0.00     12.15 o 
  13   5  10        4.57        2.31     14.62 o 
  14   5  10       71.20       48.46     18.97 o 
  15   5  10      147.47      124.58     23.13 o 
  16   5  10       26.42       31.11     30.16 o 
   0   6  10      243.74       88.47     56.20 o 
   1   6  10     1248.31     1258.65    118.65 o 
   2   6  10      238.12      213.15     10.57 o 
   3   6  10     3734.12     4091.97     62.76 o 
   4   6  10      521.66      415.64     12.45 o 
   5   6  10      670.22      764.17     17.21 o 
   6   6  10     2417.52     2797.25     43.04 o 
   7   6  10      450.56      554.91     13.20 o 
   8   6  10      608.79      616.09     17.61 o 
   9   6  10      145.47      124.00     10.69 o 
  10   6  10        0.45        0.00      9.65 o 
  11   6  10       12.61       40.08     14.03 o 
  12   6  10      193.16      222.34     23.08 o 
  13   6  10        1.46       14.59     15.77 o 
  14   6  10      167.25      107.19     21.55 o 
  15   6  10       17.35       19.65     20.27 o 
  16   6  10       76.50       66.10     22.82 o 
   1   7  10     1091.15     1050.04     39.71 o 
   2   7  10       83.41       74.50      7.51 o 
   3   7  10      445.12      364.90     13.05 o 
   4   7  10      187.40      163.88      9.37 o 
   5   7  10        7.74        0.00      6.29 o 
   6   7  10        2.61       14.18      7.30 o 
   7   7  10        3.09        0.00      5.96 o 
   8   7  10      232.87      233.42     16.83 o 
   9   7  10       40.43       42.20      9.83 o 
  10   7  10      173.53      127.62     11.91 o 
  11   7  10        9.20        0.26     11.24 o 
  12   7  10       77.70       85.88     15.37 o 
  13   7  10        0.01        0.00     13.75 o 
  14   7  10       28.50       15.12     18.72 o 
  15   7  10       16.76       27.90     20.14 o 
  16   7  10        3.16        0.00     20.29 o 
   0   8  10     4519.77     5168.38    136.42 o 
   1   8  10     1487.36     1382.98    127.41 o 
   2   8  10      535.25      638.35     20.61 o 
   3   8  10      388.42      455.91     15.18 o 
   4   8  10     3653.26     3798.90     65.38 o 
   5   8  10      208.10      200.98     11.59 o 
   6   8  10      411.28      449.83     16.26 o 
   7   8  10        0.00        0.00      7.83 o 
   8   8  10        1.21        0.00      7.81 o 
   9   8  10      384.33      360.54     16.18 o 
  10   8  10       39.04       51.31     11.11 o 
  11   8  10       40.21       36.84     12.64 o 
  12   8  10      138.03      160.60     19.17 o 
  13   8  10        0.24        4.45     14.28 o 
  14   8  10        2.04        0.00     18.62 o 
  15   8  10      121.57       70.43     22.66 o 
   1   9  10      209.72      133.50     22.43 o 
   2   9  10      621.80      552.38     17.94 o 
   3   9  10       85.31       49.89      9.97 o 
   4   9  10      703.48      926.28     23.04 o 
   5   9  10        7.51        6.79      7.76 o 
   6   9  10       30.83       27.44      8.27 o 
   7   9  10      271.37      243.61     14.75 o 
   8   9  10      106.48      111.58     11.20 o 
   9   9  10      798.57      880.08     25.40 o 
  10   9  10       62.34       45.94     12.88 o 
  11   9  10       84.04      114.89     18.18 o 
  12   9  10        1.24        2.04     14.01 o 
  13   9  10        5.44        0.00     14.85 o 
  14   9  10        0.01        0.00     16.52 o 
  15   9  10       76.12       48.06     22.66 o 
   0  10  10        6.05        0.00     11.35 o 
   1  10  10      318.87      255.31     63.83 o 
   2  10  10       79.05       70.52      8.83 o 
   3  10  10      723.92      782.90     22.20 o 
   4  10  10      106.81       74.72     11.36 o 
   5  10  10      131.81      110.28     10.09 o 
   6  10  10       62.69       34.65      8.93 o 
   7  10  10       63.19       78.70     10.46 o 
   8  10  10        5.23        0.00     10.25 o 
   9  10  10       34.47       48.05     11.77 o 
  10  10  10      359.91      366.73     20.04 o 
  11  10  10      257.54      169.93     16.37 o 
  12  10  10       90.14       68.31     16.23 o 
  13  10  10        7.26        0.00     16.86 o 
  14  10  10       14.96        1.64     19.05 o 
   1  11  10        0.21        2.43      9.16 o 
   2  11  10       91.07       88.66     13.70 o 
   3  11  10      191.98      251.06     13.59 o 
   4  11  10       27.46        1.66      8.84 o 
   5  11  10       24.03       13.17      8.88 o 
   6  11  10      787.42      746.34     22.72 o 
   7  11  10      111.01      113.40     11.56 o 
   8  11  10      189.92      207.18     16.73 o 
   9  11  10      102.50       90.93     15.12 o 
  10  11  10       34.75       50.88     15.03 o 
  11  11  10        2.41        5.81     14.53 o 
  12  11  10        7.99        1.67     19.26 o 
  13  11  10        3.79        0.00     17.14 o 
  14  11  10       22.98        0.00     20.70 o 
   0  12  10       16.52       59.86     18.28 o 
   1  12  10        5.45        0.00      9.18 o 
   2  12  10      122.07       76.90     12.20 o 
   3  12  10        1.91        0.00      8.77 o 
   4  12  10        8.22        1.88      9.97 o 
   5  12  10       49.76       38.85     11.29 o 
   6  12  10      473.56      431.01     19.39 o 
   7  12  10       35.23       20.08     11.16 o 
   8  12  10      273.64      247.26     18.21 o 
   9  12  10        4.74       49.11     14.63 o 
  10  12  10       17.45       16.96     14.93 o 
  11  12  10       31.99       29.11     15.61 o 
  12  12  10        7.38        0.00     15.57 o 
  13  12  10       10.23       12.04     18.68 o 
   1  13  10      449.66      484.72     22.38 o 
   2  13  10       29.15        7.30     11.97 o 
   3  13  10       11.09       12.86      9.54 o 
   4  13  10        5.38       19.34     11.01 o 
   5  13  10       80.35       78.24     12.53 o 
   6  13  10       39.92       12.64     11.39 o 
   7  13  10      157.96      147.73     14.69 o 
   8  13  10        0.00        0.00     12.18 o 
   9  13  10      173.34      205.09     18.81 o 
  10  13  10       14.08       19.49     17.07 o 
  11  13  10      122.59      151.73     18.70 o 
  12  13  10       34.33       28.59     16.78 o 
  13  13  10        2.22        0.00     17.66 o 
   0  14  10      159.31      191.53     28.28 o 
   1  14  10      662.72      725.12     29.06 o 
   2  14  10       20.88        1.61     12.90 o 
   3  14  10      380.74      400.02     19.86 o 
   4  14  10       46.07       56.63     14.49 o 
   5  14  10       14.63        0.83     12.83 o 
   6  14  10      624.62      584.99     25.65 o 
   7  14  10       60.13       51.49     14.62 o 
   8  14  10       81.39      152.94     19.26 o 
   9  14  10        1.23        0.00     19.48 o 
  10  14  10       26.03       31.85     20.83 o 
  11  14  10       23.98       36.60     18.32 o 
  12  14  10       53.40       71.04     19.87 o 
   1  15  10       52.56       37.69     14.47 o 
   2  15  10      780.95      945.82     32.39 o 
   3  15  10        3.19       20.96     13.44 o 
   4  15  10        2.03        0.00     12.92 o 
   5  15  10        6.37        0.00     15.33 o 
   6  15  10      101.76      131.34     17.21 o 
   7  15  10        0.72        0.00     13.93 o 
   8  15  10       80.77       90.42     18.99 o 
   9  15  10       71.96      107.70     23.74 o 
  10  15  10        3.05       29.51     20.46 o 
  11  15  10       18.96       50.32     20.05 o 
   0  16  10       85.49      104.76     22.87 o 
   1  16  10       44.07       98.00     16.32 o 
   2  16  10       30.53       16.24     13.80 o 
   3  16  10      315.18      327.98     23.75 o 
   4  16  10      185.92      188.44     18.90 o 
   5  16  10      620.71      501.16     26.56 o 
   6  16  10        0.98        4.32     13.91 o 
   7  16  10       16.27       24.99     17.49 o 
   8  16  10       88.64       72.02     19.16 o 
   9  16  10       80.98       57.15     21.81 o 
  10  16  10       18.40       23.87     20.64 o 
   1  17  10        0.33       16.08     16.46 o 
   2  17  10        0.50        0.00     13.87 o 
   3  17  10       63.33       96.96     19.45 o 
   4  17  10      279.23      413.23     27.50 o 
   5  17  10       23.14       25.95     15.61 o 
   6  17  10      149.81      169.43     19.28 o 
   7  17  10        5.08        0.00     17.17 o 
   8  17  10       45.72       68.11     19.95 o 
   9  17  10        7.99       22.93     22.48 o 
   0  18  10        1.56       14.64     22.56 o 
   1  18  10      121.37      107.67     18.30 o 
   2  18  10      149.90      159.76     18.68 o 
   3  18  10       37.80       42.26     18.14 o 
   4  18  10       81.61       50.31     18.85 o 
   5  18  10       29.47       46.75     17.08 o 
   6  18  10        0.66        0.00     16.41 o 
   7  18  10      123.09      151.43     22.68 o 
   1  19  10      134.87      160.89     20.06 o 
   2  19  10        2.16       13.52     18.38 o 
   3  19  10       71.99       40.07     18.73 o 
   4  19  10        3.63        9.34     18.48 o 
   5  19  10        4.31        2.65     18.18 o 
   6  19  10        1.05        4.76     19.12 o 
   0  20  10      136.01      186.29     30.67 o 
   1  20  10       14.98       17.84     17.05 o 
   2  20  10        1.04        0.00     18.74 o 
   3  20  10        8.93       30.55     20.41 o 
   1   1  11    14852.76     2215.87   4279.01 o 
   2   1  11     3489.87     2921.87    222.56 o 
   3   1  11      398.47      541.22     10.42 o 
   4   1  11     1078.99      919.90     39.30 o 
   5   1  11        8.99       16.61      4.21 o 
   6   1  11     1818.87     1590.03     82.88 o 
   7   1  11        3.70        0.00      3.07 o 
   8   1  11      908.70     1024.14     22.67 o 
   9   1  11        3.77        0.00      4.06 o 
  10   1  11       82.18       74.20     10.93 o 
  11   1  11       69.40       90.12     12.22 o 
  12   1  11      355.03      340.42     21.18 o 
  13   1  11      147.29      182.06     22.20 o 
  14   1  11       80.18       38.26     17.76 o 
  15   1  11        5.13       34.20     18.74 o 
  16   1  11       93.44      127.01     23.79 o 
   0   2  11    33881.70    31561.57    946.88 o 
   1   2  11     1206.63     1193.27     23.11 o 
   2   2  11     6941.38     7406.44    149.76 o 
   3   2  11      645.96      776.32     19.16 o 
   4   2  11     1216.15     1137.52     22.43 o 
   5   2  11      585.86      577.74     13.48 o 
   6   2  11        0.96        0.00      2.95 o 
   7   2  11     1481.95     1699.83     29.82 o 
   8   2  11      235.47      325.02     14.64 o 
   9   2  11      951.09      949.35    107.19 o 
  10   2  11        3.70        7.39      8.68 o 
  11   2  11       77.18       70.91     10.96 o 
  12   2  11       49.35       52.76     14.29 o 
  13   2  11      760.99      903.83     69.98 o 
  14   2  11       48.56       29.22     17.79 o 
  15   2  11       90.60       70.87     20.49 o 
  16   2  11        6.38       18.83     20.67 o 
   1   3  11       74.54       67.84      4.91 o 
   2   3  11      556.22      535.56     13.14 o 
   3   3  11     4292.24     4792.24     83.67 o 
   4   3  11      448.91      501.52     12.69 o 
   5   3  11     1125.89     1226.67     27.61 o 
   6   3  11        5.21        0.00      4.32 o 
   7   3  11      599.70      654.02     16.04 o 
   8   3  11       27.71       33.08      6.88 o 
   9   3  11       98.18       93.90     11.92 o 
  10   3  11        6.11        7.73      8.04 o 
  11   3  11      317.18      261.61     22.15 o 
  12   3  11       21.35       43.76     14.90 o 
  13   3  11       43.35       36.87     18.16 o 
  14   3  11       14.70       23.76     18.67 o 
  15   3  11        8.03       38.47     20.16 o 
  16   3  11      154.41      120.49     31.25 o 
   0   4  11     8730.74     8672.60    899.15 o 
   1   4  11      668.41      542.25     14.51 o 
   2   4  11     3972.44     3701.58    223.98 o 
   3   4  11      320.07      281.89     12.12 o 
   4   4  11     2894.38     3275.81     55.39 o 
   5   4  11      106.03      139.75      8.48 o 
   6   4  11      540.82      557.67     14.74 o 
   7   4  11      655.02      689.08     16.94 o 
   8   4  11      897.05      943.04     24.40 o 
   9   4  11      203.36      155.89     22.69 o 
  10   4  11      267.62      239.14     12.73 o 
  11   4  11      663.94      606.60     28.80 o 
  12   4  11       17.13       31.74     13.65 o 
  13   4  11      129.56      131.17     20.80 o 
  14   4  11      247.87      257.34     25.97 o 
  15   4  11        8.44       14.40     19.94 o 
  16   4  11       26.95        6.90     20.84 o 
   1   5  11       98.90       72.20      8.51 o 
   2   5  11      471.17      529.06     13.67 o 
   3   5  11      401.38      408.21     13.86 o 
   4   5  11     2077.38     2111.64     35.39 o 
   5   5  11       41.33       24.27      6.49 o 
   6   5  11       53.95       60.05      6.99 o 
   7   5  11       68.33       85.66      7.90 o 
   8   5  11      707.27      731.05     21.80 o 
   9   5  11      198.59      243.45     21.20 o 
  10   5  11        9.08        0.00      8.68 o 
  11   5  11       14.97        1.40     11.96 o 
  12   5  11       54.00       37.50     13.83 o 
  13   5  11      155.48      145.32     22.16 o 
  14   5  11       78.21       60.24     20.13 o 
  15   5  11       16.84       32.25     20.62 o 
  16   5  11       32.50       11.62     21.75 o 
   0   6  11     1739.71      413.06    539.09 o 
   1   6  11     1957.78     1973.15     55.94 o 
   2   6  11      171.35      162.54      8.94 o 
   3   6  11        1.05       26.63      5.67 o 
   4   6  11     1472.11     1698.74     30.02 o 
   5   6  11      280.04      255.15     10.47 o 
   6   6  11      670.57      774.99     17.46 o 
   7   6  11      122.82      110.94      8.90 o 
   8   6  11      337.69      339.32     14.13 o 
   9   6  11        4.85       10.32      9.12 o 
  10   6  11      119.59      133.55     11.81 o 
  11   6  11        0.18        0.00     12.15 o 
  12   6  11       49.18       50.36     14.37 o 
  13   6  11      169.31      180.64     23.14 o 
  14   6  11       30.30       25.05     19.06 o 
  15   6  11       34.43        0.00     19.19 o 
  16   6  11        0.58        7.45     22.07 o 
   1   7  11     1197.25      997.53     84.77 o 
   2   7  11      126.86      138.61      9.37 o 
   3   7  11     1707.78     1788.22     38.38 o 
   4   7  11       43.91       38.37      7.06 o 
   5   7  11       79.52       66.89      7.08 o 
   6   7  11      720.75      765.41     20.42 o 
   7   7  11      948.00      971.59     20.35 o 
   8   7  11      286.44      298.22     12.97 o 
   9   7  11      701.68      794.63     23.35 o 
  10   7  11      292.44      356.58     16.23 o 
  11   7  11       58.15       64.69     12.66 o 
  12   7  11      126.80      152.49     17.01 o 
  13   7  11        0.11        0.00     13.81 o 
  14   7  11       34.11       82.72     21.49 o 
  15   7  11        1.54        0.00     19.55 o 
   0   8  11     1968.96     2132.72    228.45 o 
   1   8  11       20.18       64.99      9.10 o 
   2   8  11     1288.24     1449.67     34.64 o 
   3   8  11       75.18       89.68      7.85 o 
   4   8  11      385.35      439.46     15.95 o 
   5   8  11        1.48        0.00      7.14 o 
   6   8  11        6.69       12.57      7.75 o 
   7   8  11       84.99      115.30     10.26 o 
   8   8  11      123.13       97.63     10.07 o 
   9   8  11       16.66       16.95      9.94 o 
  10   8  11       28.56       20.45     10.14 o 
  11   8  11       38.01       33.18     13.93 o 
  12   8  11       31.15       39.80     15.15 o 
  13   8  11        0.60       18.65     15.24 o 
  14   8  11        0.49        1.15     18.50 o 
  15   8  11       81.31       91.62     23.58 o 
   1   9  11        9.00        0.00     10.02 o 
   2   9  11      328.79      385.88     15.47 o 
   3   9  11       33.62       32.51      8.66 o 
   4   9  11      714.37      700.34     32.26 o 
   5   9  11       21.38       24.83      8.14 o 
   6   9  11       21.96        3.16      8.40 o 
   7   9  11      107.97      108.72     10.85 o 
   8   9  11       47.70       37.99     10.03 o 
   9   9  11      468.71      512.40     19.73 o 
  10   9  11        7.00        0.00     10.60 o 
  11   9  11        2.60        0.00     12.04 o 
  12   9  11      148.65      165.12     18.26 o 
  13   9  11       15.19       17.42     15.51 o 
  14   9  11        1.34        0.00     19.01 o 
  15   9  11        1.39        1.64     21.12 o 
   0  10  11       20.87        3.46      8.92 o 
   1  10  11        0.59        0.00      5.07 o 
   2  10  11      510.12      487.86     20.09 o 
   3  10  11       10.71        7.64      5.77 o 
   4  10  11       12.21       11.05      8.17 o 
   5  10  11        1.55       10.61      8.39 o 
   6  10  11      158.89      123.42     11.12 o 
   7  10  11      109.21      110.15     11.30 o 
   8  10  11       34.22       37.99     11.69 o 
   9  10  11       20.60       11.51     10.86 o 
  10  10  11        1.60        0.00     12.49 o 
  11  10  11       40.29       40.44     13.94 o 
  12  10  11       21.20       13.08     15.40 o 
  13  10  11        2.78        0.00     17.06 o 
  14  10  11        4.36        0.00     21.27 o 
   1  11  11      314.93      158.91     40.57 o 
   2  11  11      128.61      102.39     12.09 o 
   3  11  11       34.92       17.13      9.96 o 
   4  11  11       19.23       22.78      9.85 o 
   5  11  11      134.49      113.42     10.86 o 
   6  11  11        5.75        7.57      9.17 o 
   7  11  11       11.64        6.26      9.46 o 
   8  11  11      376.58      288.04     20.23 o 
   9  11  11       57.16       32.39     14.19 o 
  10  11  11      149.44      123.34     16.95 o 
  11  11  11      104.20       82.38     16.42 o 
  12  11  11       87.94       99.82     19.62 o 
  13  11  11       14.51        0.00     17.36 o 
  14  11  11        0.71        0.00     19.49 o 
   0  12  11     1687.64     1928.69     64.96 o 
   1  12  11       43.38       37.28     12.73 o 
   2  12  11       11.53        0.00     10.70 o 
   3  12  11      424.11      438.49     19.10 o 
   4  12  11       97.40      126.40     12.83 o 
   5  12  11       34.10       38.90     11.44 o 
   6  12  11        1.96        0.00     10.65 o 
   7  12  11       88.22      112.20     13.52 o 
   8  12  11      427.12      396.79     25.22 o 
   9  12  11      370.38      396.58     22.31 o 
  10  12  11      381.84      386.40     25.74 o 
  11  12  11        2.29        0.00     14.60 o 
  12  12  11        5.82       14.46     15.21 o 
  13  12  11        0.77        0.00     17.40 o 
   1  13  11      947.84     1076.73     32.46 o 
   2  13  11      581.87      617.61     24.78 o 
   3  13  11        0.00        0.00     10.33 o 
   4  13  11      669.68      538.90     24.06 o 
   5  13  11       48.72       19.09     11.49 o 
   6  13  11       69.60       60.15     12.69 o 
   7  13  11       16.55       16.35     12.06 o 
   8  13  11       11.40        5.04     12.94 o 
   9  13  11      103.99      114.66     16.56 o 
  10  13  11      226.92      336.03     22.84 o 
  11  13  11        8.72       10.56     16.21 o 
  12  13  11       80.75       75.22     18.00 o 
   0  14  11        2.40       33.82     18.94 o 
   1  14  11      218.28      194.84     17.25 o 
   2  14  11      279.46      318.75     19.87 o 
   3  14  11      315.21      290.17     19.22 o 
   4  14  11      517.94      505.81     24.66 o 
   5  14  11       32.00        0.00     13.28 o 
   6  14  11      144.63      188.63     17.75 o 
   7  14  11        9.79       28.46     14.07 o 
   8  14  11       39.90       20.08     16.56 o 
   9  14  11       14.31       13.76     16.41 o 
  10  14  11       77.54       75.44     28.08 o 
  11  14  11       31.83       48.05     19.22 o 
  12  14  11       91.57      118.67     21.48 o 
   1  15  11       44.44       19.38     13.63 o 
   2  15  11      588.31      560.95     25.51 o 
   3  15  11      351.30      307.38     20.40 o 
   4  15  11        0.18       23.06     14.25 o 
   5  15  11        3.75        0.00     14.15 o 
   6  15  11       47.65       70.85     16.03 o 
   7  15  11        4.65        8.14     16.08 o 
   8  15  11       52.95       33.16     16.93 o 
   9  15  11        2.99       14.69     19.34 o 
  10  15  11        5.29       10.87     20.34 o 
  11  15  11        0.11       32.01     18.88 o 
   0  16  11      432.75      498.45     35.17 o 
   1  16  11      333.10      351.50     21.84 o 
   2  16  11       30.81       28.00     14.26 o 
   3  16  11       14.36       28.84     21.91 o 
   4  16  11        1.10       12.60     16.09 o 
   5  16  11       27.57       55.65     15.77 o 
   6  16  11        1.08       33.12     15.69 o 
   7  16  11      211.74      238.15     23.05 o 
   8  16  11        0.75        0.00     16.23 o 
   9  16  11       28.49       21.50     20.88 o 
  10  16  11       12.89       14.96     27.91 o 
   1  17  11       54.15       59.76     15.72 o 
   2  17  11      160.27      123.45     17.10 o 
   3  17  11      203.38      184.18     21.97 o 
   4  17  11      101.57       76.04     18.79 o 
   5  17  11       72.01       51.18     16.22 o 
   6  17  11       17.47       40.86     16.31 o 
   7  17  11        0.01        4.25     17.06 o 
   8  17  11        1.67        0.00     18.51 o 
   9  17  11        2.33       11.49     26.44 o 
   0  18  11      481.22      433.87     44.55 o 
   1  18  11        5.91        0.00     14.89 o 
   2  18  11       42.06       51.55     18.30 o 
   3  18  11        0.19       21.47     17.38 o 
   4  18  11       40.74       61.83     19.02 o 
   5  18  11       85.94      124.27     21.30 o 
   6  18  11       14.90        8.83     16.78 o 
   7  18  11       78.72       94.95     21.43 o 
   1  19  11       47.52       48.66     17.43 o 
   2  19  11       33.12       12.46     18.66 o 
   3  19  11        2.15        0.00     17.92 o 
   4  19  11        0.60       11.03     18.18 o 
   5  19  11        5.81        6.77     18.27 o 
   0  20  11      237.45      267.60     34.54 o 
   1  20  11        8.58       16.89     19.19 o 
   2  20  11       15.16        0.00     18.60 o 
   0   0  12     7748.15     7142.16    218.70 o 
   1   0  12     1669.68     1105.89    304.88 o 
   2   0  12      102.70       75.24     14.16 o 
   3   0  12     2994.71     3255.79     67.28 o 
   4   0  12     2404.84     3492.95     72.09 o 
   5   0  12     1412.51     1567.07     40.01 o 
   6   0  12       61.79       75.78      6.88 o 
   7   0  12      761.67      852.61     22.02 o 
   8   0  12       46.20       55.75      8.75 o 
   9   0  12      350.09      380.22     21.87 o 
  10   0  12        9.14        0.89     13.87 o 
  11   0  12       19.75        0.00     14.68 o 
  12   0  12       99.94      152.86     28.19 o 
  13   0  12      130.04      176.65     31.27 o 
  14   0  12       11.54       24.93     26.37 o 
  15   0  12        0.20       51.53     29.47 o 
  16   0  12       52.91       98.31     34.33 o 
   1   1  12     1705.89     1422.40    117.00 o 
   2   1  12     1096.33     1205.42     24.96 o 
   3   1  12      648.12      577.93     13.61 o 
   4   1  12      137.74      116.39      6.06 o 
   5   1  12        7.47        5.53      4.23 o 
   6   1  12      493.16      596.93     15.43 o 
   7   1  12        1.03        0.00      2.92 o 
   8   1  12       18.41        9.82      5.82 o 
   9   1  12        3.18        1.34      3.86 o 
  10   1  12       10.46       18.03      8.80 o 
  11   1  12       80.04       42.21     11.34 o 
  12   1  12      169.85      180.51     18.16 o 
  13   1  12      340.01      376.81     28.38 o 
  14   1  12       30.11       41.87     18.62 o 
  15   1  12       21.89       49.92     20.41 o 
  16   1  12      190.14      193.27     26.33 o 
   0   2  12    10004.93    10648.90    264.12 o 
   1   2  12      791.87      779.37     18.68 o 
   2   2  12      892.68      900.30     19.61 o 
   3   2  12     1101.55     1276.96     22.59 o 
   4   2  12      185.47      194.21      9.67 o 
   5   2  12      680.52      783.96     18.02 o 
   6   2  12        4.13        9.83      4.94 o 
   7   2  12      220.81      248.06     11.25 o 
   8   2  12      724.90      817.39     32.72 o 
   9   2  12       32.92       41.56      8.74 o 
  10   2  12      413.46      475.50     18.44 o 
  11   2  12       81.49       78.18     12.44 o 
  12   2  12       13.26       38.01     15.01 o 
  13   2  12      140.53      138.15     21.87 o 
  14   2  12       24.36       34.13     19.01 o 
  15   2  12        0.01       13.51     19.30 o 
  16   2  12       20.60       14.40     20.32 o 
   1   3  12     3141.66     3187.30    241.17 o 
   2   3  12      445.92      445.56     23.55 o 
   3   3  12     9563.81    10633.61    167.00 o 
   4   3  12        0.12        0.21      5.17 o 
   5   3  12      691.76      680.28     15.77 o 
   6   3  12       93.75      111.70      9.34 o 
   7   3  12       19.28       14.09      5.33 o 
   8   3  12      350.40      249.27     15.85 o 
   9   3  12       53.61       27.39      5.33 o 
  10   3  12      128.79      129.62     10.47 o 
  11   3  12       11.65        0.21      9.72 o 
  12   3  12      826.57      926.94     35.35 o 
  13   3  12        0.31        0.00     17.64 o 
  14   3  12        3.01        1.60     18.70 o 
  15   3  12      117.10      145.78     23.72 o 
  16   3  12        0.60       36.64     22.32 o 
   0   4  12     1675.19     1886.28     53.76 o 
   1   4  12      488.17      571.21     48.81 o 
   2   4  12     4589.30     5246.63     84.07 o 
   3   4  12     3661.25     3674.85     56.84 o 
   4   4  12        3.42       26.05      6.55 o 
   5   4  12       74.94       99.27      7.14 o 
   6   4  12       37.20       42.55      6.85 o 
   7   4  12        0.15        2.05      5.70 o 
   8   4  12      469.45      441.80     16.38 o 
   9   4  12      229.67      217.26     18.10 o 
  10   4  12        0.04        0.18      8.68 o 
  11   4  12      156.59      159.98     13.28 o 
  12   4  12       42.23       25.81     14.40 o 
  13   4  12        1.23       19.28     18.03 o 
  14   4  12        2.89        0.00     18.51 o 
  15   4  12       22.17        6.84     20.45 o 
  16   4  12       56.03       41.07     21.79 o 
   1   5  12      127.31      129.23     10.95 o 
   2   5  12     1741.73     1965.06     41.22 o 
   3   5  12       82.23      109.06      6.05 o 
   4   5  12       25.42       22.67      6.84 o 
   5   5  12      118.12      154.28      9.05 o 
   6   5  12       63.77       41.51      6.85 o 
   7   5  12        0.20        0.00      5.99 o 
   8   5  12        0.01        7.73      7.03 o 
   9   5  12      110.20      160.45     12.66 o 
  10   5  12        1.89        0.00      8.41 o 
  11   5  12        2.20        0.00     10.04 o 
  12   5  12        1.19        0.00     14.25 o 
  13   5  12        8.88        0.00     18.20 o 
  14   5  12       53.25       55.65     19.93 o 
  15   5  12       16.33       31.54     20.47 o 
  16   5  12        0.01        0.00     21.62 o 
   0   6  12       20.80       12.61     41.02 o 
   1   6  12       58.42       61.01      8.12 o 
   2   6  12     4082.68     4193.68     73.77 o 
   3   6  12     1883.49     1925.56     34.68 o 
   4   6  12       22.62       28.68      5.76 o 
   5   6  12      735.00      711.75     18.93 o 
   6   6  12      190.29      215.42     11.08 o 
   7   6  12        0.73        1.13      6.84 o 
   8   6  12      561.71      544.00     17.34 o 
   9   6  12      200.63      257.35     13.63 o 
  10   6  12       45.61       39.05      9.96 o 
  11   6  12       62.15       61.89     14.21 o 
  12   6  12       58.09       47.10     14.56 o 
  13   6  12       64.79       36.69     16.28 o 
  14   6  12       68.57       91.58     20.71 o 
  15   6  12        1.63        7.93     19.65 o 
   1   7  12     2037.88     2005.69    271.02 o 
   2   7  12     1930.84     2126.43     41.51 o 
   3   7  12      141.38      121.40      8.14 o 
   4   7  12      514.97      512.08     16.39 o 
   5   7  12      304.94      298.65     11.16 o 
   6   7  12        3.59        9.02      7.28 o 
   7   7  12      119.07      139.67     10.00 o 
   8   7  12      103.66       88.96      9.79 o 
   9   7  12      147.83      148.99     12.18 o 
  10   7  12      206.41      200.37     13.36 o 
  11   7  12       27.98        7.14     11.73 o 
  12   7  12       30.06       28.41     14.64 o 
  13   7  12        5.27        8.04     15.87 o 
  14   7  12       49.75       47.60     21.21 o 
  15   7  12        0.45        8.43     20.73 o 
   0   8  12     1381.23     1080.66    277.10 o 
   1   8  12      564.21      516.65     30.93 o 
   2   8  12      514.38      547.32     20.40 o 
   3   8  12        0.75        0.00      4.66 o 
   4   8  12      119.84      125.31      9.72 o 
   5   8  12       20.76        9.51      7.70 o 
   6   8  12       73.57       72.79      9.37 o 
   7   8  12       86.10       77.52      9.79 o 
   8   8  12        2.78        0.00      8.33 o 
   9   8  12      585.44      614.19     21.60 o 
  10   8  12      525.16      556.99     20.61 o 
  11   8  12       54.66       53.88     13.47 o 
  12   8  12       37.41       23.36     14.39 o 
  13   8  12        0.00        0.00     16.09 o 
  14   8  12        0.59        0.00     18.55 o 
  15   8  12       24.55       21.55     21.84 o 
   1   9  12      765.36      853.11     26.54 o 
   2   9  12      569.52      666.76     31.12 o 
   3   9  12        1.24        4.67      4.73 o 
   4   9  12      583.01      592.18     20.05 o 
   5   9  12      106.37       72.77      9.43 o 
   6   9  12      132.21      104.86     10.49 o 
   7   9  12      165.06      104.67     11.09 o 
   8   9  12      812.87      680.76     22.45 o 
   9   9  12        0.02        0.00     10.52 o 
  10   9  12      121.53      156.59     14.31 o 
  11   9  12        0.48        0.00     12.20 o 
  12   9  12       69.96       68.57     16.20 o 
  13   9  12        9.00        0.00     14.87 o 
  14   9  12       20.98       16.82     20.19 o 
   0  10  12        4.54        0.00      7.00 o 
   1  10  12        0.96        0.00      5.92 o 
   2  10  12      284.87      291.27     17.37 o 
   3  10  12      905.53      934.66     26.92 o 
   4  10  12      139.15       91.78     12.45 o 
   5  10  12       95.26      107.24     10.41 o 
   6  10  12       20.46       39.59      9.87 o 
   7  10  12      144.95      151.14     12.37 o 
   8  10  12      219.34      174.51     14.55 o 
   9  10  12       69.24       75.75     12.32 o 
  10  10  12       33.42       51.59     13.48 o 
  11  10  12        0.04        0.00     12.97 o 
  12  10  12        5.77       15.91     14.91 o 
  13  10  12       11.35       14.73     17.26 o 
  14  10  12       11.87       11.96     23.32 o 
   1  11  12       25.89        8.17      9.75 o 
   2  11  12      541.81      464.43     19.90 o 
   3  11  12     1014.37     1205.37     35.03 o 
   4  11  12      373.08      484.52     19.92 o 
   5  11  12       55.67       64.20     10.28 o 
   6  11  12       45.45       26.57      9.65 o 
   7  11  12      286.53      307.18     17.49 o 
   8  11  12      222.76      300.29     22.30 o 
   9  11  12       26.98       54.26     13.29 o 
  10  11  12       30.71       34.35     15.11 o 
  11  11  12      126.77      103.43     17.10 o 
  12  11  12       24.49       39.26     17.15 o 
  13  11  12        0.63        0.00     16.76 o 
   0  12  12      287.44      346.17     27.10 o 
   1  12  12      515.27      522.78     22.40 o 
   2  12  12       57.03       67.18     13.03 o 
   3  12  12       15.34        0.00      9.87 o 
   4  12  12      148.61      122.78     12.95 o 
   5  12  12      103.27       70.37     12.56 o 
   6  12  12       63.88       19.15     11.62 o 
   7  12  12       49.84       39.01     12.15 o 
   8  12  12      414.25      455.50     23.15 o 
   9  12  12      288.25      316.78     20.92 o 
  10  12  12       70.49      101.11     16.96 o 
  11  12  12        2.04        3.58     15.01 o 
  12  12  12       35.19       35.26     18.59 o 
  13  12  12        0.03        9.03     18.49 o 
   1  13  12        9.29        0.00     11.64 o 
   2  13  12      385.84      475.41     22.26 o 
   3  13  12      312.20      271.30     16.04 o 
   4  13  12       18.26        1.64     11.01 o 
   5  13  12      458.50      422.69     19.90 o 
   6  13  12       14.53       17.19     11.71 o 
   7  13  12      494.93      414.81     20.30 o 
   8  13  12        0.56        0.00     13.51 o 
   9  13  12       62.47       76.06     16.66 o 
  10  13  12       25.14        6.32     15.58 o 
  11  13  12        4.21        0.00     15.42 o 
  12  13  12        0.20        0.00     15.94 o 
   0  14  12       53.28        0.00     22.01 o 
   1  14  12      156.89      171.88     16.50 o 
   2  14  12      188.13      202.07     17.56 o 
   3  14  12        0.17        0.00     12.51 o 
   4  14  12        2.85        0.01     14.86 o 
   5  14  12       99.33      109.93     16.20 o 
   6  14  12       53.75       81.49     15.37 o 
   7  14  12        3.74       10.09     13.99 o 
   8  14  12        4.38       18.42     16.74 o 
   9  14  12       86.35       82.47     18.87 o 
  10  14  12       24.08       20.96     19.97 o 
  11  14  12       61.92       45.44     20.93 o 
   1  15  12      116.24      119.70     16.03 o 
   2  15  12       41.48       22.16     13.70 o 
   3  15  12      105.76       83.73     20.16 o 
   4  15  12       47.97       42.99     16.60 o 
   5  15  12        0.29        0.00     13.34 o 
   6  15  12       12.63       13.11     14.51 o 
   7  15  12      208.39      170.42     20.67 o 
   8  15  12       58.89       53.42     18.26 o 
   9  15  12        1.06       30.85     21.30 o 
  10  15  12       22.21        0.00     20.51 o 
  11  15  12      168.20      186.94     23.62 o 
   0  16  12      314.84      333.94     29.61 o 
   1  16  12       23.79       24.57     14.23 o 
   2  16  12       88.00      104.38     16.36 o 
   3  16  12       21.40       34.74     16.93 o 
   4  16  12       34.08       34.30     16.82 o 
   5  16  12      446.92      461.80     25.63 o 
   6  16  12        0.97        0.00     14.83 o 
   7  16  12        0.01       17.86     17.49 o 
   8  16  12       34.06       31.75     18.05 o 
   9  16  12        0.27       10.38     20.62 o 
   1  17  12      190.08      205.02     20.27 o 
   2  17  12       21.13       45.61     17.20 o 
   3  17  12       70.11       49.79     18.13 o 
   4  17  12        0.58        5.18     17.43 o 
   5  17  12        0.38       12.86     16.77 o 
   6  17  12      137.83      176.53     19.75 o 
   7  17  12       45.75       46.80     22.32 o 
   8  17  12        9.58       25.53     19.28 o 
   0  18  12       23.54       21.12     22.10 o 
   1  18  12       27.79       41.78     16.15 o 
   2  18  12       37.14       49.22     18.46 o 
   3  18  12        0.26        1.59     16.98 o 
   4  18  12        2.33        5.80     17.07 o 
   5  18  12        4.58       32.28     22.21 o 
   6  18  12       10.12       19.44     18.95 o 
   7  18  12       42.36       46.45     20.65 o 
   1  19  12      106.83       89.98     20.93 o 
   2  19  12        2.24        0.00     17.71 o 
   3  19  12       55.53       27.05     20.80 o 
   4  19  12        4.55        0.00     17.55 o 
   5  19  12       18.96        0.00     18.55 o 
   1   1  13     1255.09      883.44    158.57 o 
   2   1  13       76.35       82.01      5.26 o 
   3   1  13     1208.43     1327.72     28.66 o 
   4   1  13       97.59      116.90      6.09 o 
   5   1  13       13.88        7.69      4.58 o 
   6   1  13       71.32       77.13      7.10 o 
   7   1  13      354.19      336.31     26.58 o 
   8   1  13      967.24      981.38     25.98 o 
   9   1  13      254.62      273.93     17.94 o 
  10   1  13       60.14       45.71     11.01 o 
  11   1  13       28.49       24.18     11.17 o 
  12   1  13        6.38       10.14     13.77 o 
  13   1  13       42.46       56.74     19.18 o 
  14   1  13       57.90       80.62     21.23 o 
  15   1  13       17.37       55.42     20.51 o 
  16   1  13       45.27       98.67     24.15 o 
   0   2  13      111.39      112.00     18.69 o 
   1   2  13      210.88      178.71     45.52 o 
   2   2  13       44.76       67.95      5.49 o 
   3   2  13      340.37      325.80      9.91 o 
   4   2  13     4782.14     5308.34     86.23 o 
   5   2  13       10.32       14.25      5.54 o 
   6   2  13       38.32       41.25      5.87 o 
   7   2  13      822.24      815.16     55.69 o 
   8   2  13     1133.07     1303.32     44.33 o 
   9   2  13      443.59      335.41     48.59 o 
  10   2  13        0.45        2.43      8.79 o 
  11   2  13        0.25        5.04     10.48 o 
  12   2  13      414.27      486.82     25.65 o 
  13   2  13       31.22       32.15     18.24 o 
  14   2  13        0.05       10.56     18.61 o 
  15   2  13       24.83       35.45     20.90 o 
  16   2  13       53.61       70.62     22.49 o 
   1   3  13        3.75        9.47      4.36 o 
   2   3  13      255.90      262.65     12.31 o 
   3   3  13      907.61     1075.71     20.53 o 
   4   3  13      592.68      734.02     18.03 o 
   5   3  13      599.64      624.51     16.67 o 
   6   3  13        6.43        4.89      5.52 o 
   7   3  13       72.54       90.63      7.92 o 
   8   3  13        0.10        0.00      4.02 o 
   9   3  13       21.03       28.41      7.52 o 
  10   3  13       66.43       86.71      9.82 o 
  11   3  13        0.79        0.00     10.57 o 
  12   3  13        0.21       25.60     14.88 o 
  13   3  13      202.06      172.15     22.75 o 
  14   3  13      143.42      200.50     24.89 o 
  15   3  13       17.19       11.02     20.16 o 
  16   3  13      106.73      112.87     24.82 o 
   0   4  13       70.65      103.80     11.31 o 
   1   4  13      357.27      299.60     16.29 o 
   2   4  13        1.52       10.18      4.31 o 
   3   4  13      347.45      337.32     11.29 o 
   4   4  13      137.23      100.96      7.75 o 
   5   4  13      189.60      209.41      9.84 o 
   6   4  13       84.08       87.86      7.02 o 
   7   4  13      321.02      315.54     13.57 o 
   8   4  13      325.84      348.38     13.71 o 
   9   4  13      271.05      283.10     13.35 o 
  10   4  13      655.50      679.73     20.62 o 
  11   4  13        0.00        0.00     10.03 o 
  12   4  13       57.23       62.20     16.19 o 
  13   4  13        6.86        0.00     17.78 o 
  14   4  13       69.86       42.20     19.96 o 
  15   4  13        0.55        0.00     25.64 o 
  16   4  13        4.43        6.82     21.56 o 
   1   5  13     1669.15     1626.95    117.99 o 
   2   5  13     1607.94     1419.02     31.33 o 
   3   5  13       84.70      119.99      6.89 o 
   4   5  13      130.45      137.93      9.17 o 
   5   5  13      144.39      177.69      9.16 o 
   6   5  13      449.65      493.05     17.18 o 
   7   5  13       79.34       71.03      8.62 o 
   8   5  13        0.08        0.59      7.40 o 
   9   5  13      166.94      168.87     12.34 o 
  10   5  13       50.73       44.57      9.69 o 
  11   5  13       20.11       20.39     10.79 o 
  12   5  13       52.64       37.96     15.70 o 
  13   5  13      119.80      106.58     20.30 o 
  14   5  13       72.89       72.68     38.65 o 
  15   5  13        0.05        0.00     19.22 o 
  16   5  13        8.79        0.00     21.10 o 
   0   6  13        3.35        0.38      6.74 o 
   1   6  13      230.34      249.56     12.16 o 
   2   6  13       15.78       37.58      7.13 o 
   3   6  13     1518.80     1378.40     26.92 o 
   4   6  13        0.46        0.00      5.45 o 
   5   6  13      470.05      457.74     15.63 o 
   6   6  13        7.28        4.32      4.66 o 
   7   6  13      428.67      505.84     17.02 o 
   8   6  13      520.59      540.47     17.34 o 
   9   6  13      299.53      349.73     15.59 o 
  10   6  13       71.54       46.12     10.09 o 
  11   6  13      436.35      429.99     22.09 o 
  12   6  13        0.54        0.00     14.39 o 
  13   6  13       48.43       18.22     16.13 o 
  14   6  13        1.89        0.00     18.16 o 
  15   6  13       13.96       12.65     21.22 o 
   1   7  13     3603.62     3843.28     81.51 o 
   2   7  13        0.14        2.80      6.81 o 
   3   7  13      334.76      269.50     14.02 o 
   4   7  13      558.00      507.57     15.68 o 
   5   7  13      324.44      369.54     14.25 o 
   6   7  13      111.04      137.11     10.37 o 
   7   7  13      112.22       94.97      9.41 o 
   8   7  13      154.97      162.41     11.21 o 
   9   7  13        3.80        0.00     11.22 o 
  10   7  13        0.77        0.00      9.61 o 
  11   7  13       13.89        0.00     13.61 o 
  12   7  13      148.32      227.83     19.13 o 
  13   7  13       19.85       31.86     16.61 o 
  14   7  13        4.70        0.00     19.60 o 
  15   7  13        0.71        0.00     19.72 o 
   0   8  13      150.31      118.51     47.96 o 
   1   8  13        1.86        0.64      7.65 o 
   2   8  13        0.03       13.09      6.12 o 
   3   8  13      348.87      369.26     15.55 o 
   4   8  13       12.07       30.68      8.58 o 
   5   8  13       50.48       26.70      8.10 o 
   6   8  13      336.41      335.29     14.46 o 
   7   8  13       12.43        0.00      8.46 o 
   8   8  13        9.41        0.80      9.67 o 
   9   8  13       26.42       33.85     10.89 o 
  10   8  13      725.15      804.11     24.67 o 
  11   8  13        7.17        0.00     12.12 o 
  12   8  13       94.35      142.07     17.36 o 
  13   8  13       39.49       54.13     17.69 o 
  14   8  13       13.27        1.48     19.55 o 
  15   8  13       41.55       12.35     24.04 o 
   1   9  13        0.29        7.51      6.04 o 
   2   9  13      212.02      232.62     17.69 o 
   3   9  13      138.80      109.35     22.20 o 
   4   9  13     1593.10     1657.84     39.87 o 
   5   9  13       93.73      108.25     10.31 o 
   6   9  13       16.89        7.98      8.95 o 
   7   9  13      142.37       99.81     11.33 o 
   8   9  13      195.86      149.97     12.97 o 
   9   9  13      118.65      169.94     13.98 o 
  10   9  13      116.81      126.04     13.38 o 
  11   9  13       60.77       45.60     13.83 o 
  12   9  13       72.81       91.82     16.29 o 
  13   9  13        1.37        0.00     16.59 o 
  14   9  13       40.45       23.01     20.09 o 
   0  10  13      160.72       88.15     75.61 o 
   1  10  13      445.24      353.21     73.12 o 
   2  10  13     1136.41     1128.19     30.73 o 
   3  10  13      920.30      956.17     27.39 o 
   4  10  13        5.20        7.56     10.51 o 
   5  10  13       37.79       12.89      8.83 o 
   6  10  13      608.36      645.36     24.25 o 
   7  10  13        2.92        0.00     10.00 o 
   8  10  13       12.25        1.11     11.29 o 
   9  10  13        2.46        0.00     11.07 o 
  10  10  13      104.50      108.65     13.34 o 
  11  10  13       13.32        0.00     13.07 o 
  12  10  13        0.66        6.32     16.01 o 
  13  10  13       27.69       22.19     20.02 o 
  14  10  13        1.31        0.00     23.33 o 
   1  11  13      195.00      219.60     23.26 o 
   2  11  13       76.26      101.15     15.63 o 
   3  11  13     1324.55     1210.24     35.11 o 
   4  11  13       42.09        6.34     11.27 o 
   5  11  13      360.29      410.26     18.29 o 
   6  11  13       74.69       87.66     11.22 o 
   7  11  13       31.61       14.64     10.48 o 
   8  11  13      339.71      302.02     19.55 o 
   9  11  13       75.97       98.95     14.60 o 
  10  11  13        0.62        1.02     14.12 o 
  11  11  13       14.20        0.79     14.77 o 
  12  11  13        1.71        0.00     16.98 o 
  13  11  13        4.94        0.51     19.77 o 
   0  12  13      347.62      495.55     43.96 o 
   1  12  13       75.18       58.38     12.86 o 
   2  12  13      669.21      605.08     24.03 o 
   3  12  13       56.27       51.61     11.44 o 
   4  12  13      493.53      467.64     21.59 o 
   5  12  13      157.36      122.69     13.74 o 
   6  12  13       58.41       35.11     11.89 o 
   7  12  13        2.52       12.25     11.77 o 
   8  12  13       30.54       36.66     14.40 o 
   9  12  13      143.60      185.80     18.18 o 
  10  12  13      123.98      117.84     17.66 o 
  11  12  13        4.83        4.06     15.58 o 
  12  12  13       52.96       69.42     19.57 o 
  13  12  13        0.57        0.00     18.38 o 
   1  13  13        0.79        0.00     11.65 o 
   2  13  13      730.37      732.56     29.65 o 
   3  13  13       26.94        9.48     12.42 o 
   4  13  13      223.37      246.97     17.68 o 
   5  13  13      224.30      265.27     17.17 o 
   6  13  13      161.13      178.41     16.77 o 
   7  13  13        0.20        0.00     11.89 o 
   8  13  13        2.47        7.44     13.74 o 
   9  13  13      147.04      181.16     18.43 o 
  10  13  13        5.99        0.00     15.01 o 
  11  13  13        0.09        0.00     14.96 o 
  12  13  13        0.06        8.71     18.08 o 
   0  14  13       56.71      108.73     21.48 o 
   1  14  13       66.62       60.51     14.21 o 
   2  14  13      646.42      619.11     30.62 o 
   3  14  13      158.31      162.23     18.61 o 
   4  14  13       23.46        0.00     15.37 o 
   5  14  13      165.62      197.19     18.16 o 
   6  14  13       49.96       40.31     14.52 o 
   7  14  13       66.99       53.89     16.79 o 
   8  14  13       19.87       34.28     16.28 o 
   9  14  13       50.28       66.73     18.45 o 
  10  14  13        0.20        0.00     16.33 o 
  11  14  13       23.09       41.12     18.75 o 
   1  15  13        4.58        6.65     13.14 o 
   2  15  13       29.56       34.62     13.87 o 
   3  15  13      192.82      243.01     21.76 o 
   4  15  13       39.98        6.11     15.11 o 
   5  15  13       47.44       51.61     16.90 o 
   6  15  13       32.28       20.59     14.33 o 
   7  15  13       35.04       40.54     16.87 o 
   8  15  13       12.09       27.34     17.35 o 
   9  15  13        0.44        0.00     19.65 o 
  10  15  13        0.13        3.46     21.17 o 
   0  16  13      131.64      120.51     23.05 o 
   1  16  13        0.81        0.00     18.11 o 
   2  16  13      126.20      141.88     19.37 o 
   3  16  13       17.57        6.02     15.57 o 
   4  16  13        6.96        0.00     15.94 o 
   5  16  13        2.80       13.85     16.09 o 
   6  16  13       20.53       11.22     14.67 o 
   7  16  13      189.37      188.50     21.94 o 
   8  16  13       16.67        2.20     17.36 o 
   9  16  13       24.55       13.91     21.81 o 
   1  17  13        4.94       24.14     14.55 o 
   2  17  13      102.25       91.35     18.82 o 
   3  17  13       35.53       36.51     17.64 o 
   4  17  13        0.97        0.00     15.82 o 
   5  17  13       49.51       96.12     19.69 o 
   6  17  13       25.94       53.82     18.84 o 
   7  17  13       38.18       69.00     20.54 o 
   8  17  13       31.92       30.64     19.26 o 
   0  18  13       13.53       56.39     23.13 o 
   1  18  13        4.66        0.00     17.08 o 
   2  18  13        6.35        0.00     16.68 o 
   3  18  13       18.53        3.30     16.74 o 
   4  18  13       57.27       79.23     19.64 o 
   5  18  13       42.82       41.73     18.72 o 
   6  18  13       61.49       52.58     21.83 o 
   1  19  13       22.03       39.17     20.82 o 
   2  19  13       27.82       29.40     19.37 o 
   3  19  13       49.52       58.44     20.03 o 
   4  19  13        6.75       10.66     18.34 o 
   0   0  14      393.25      515.49     32.07 o 
   1   0  14     3346.99     3777.50     98.20 o 
   2   0  14     1449.76     1164.16     72.88 o 
   3   0  14    11379.01    12199.75    238.94 o 
   4   0  14     7227.37     6906.52    138.34 o 
   5   0  14     1541.91     1573.08     36.40 o 
   6   0  14        0.12        0.00      5.84 o 
   7   0  14      120.90      115.61     16.92 o 
   8   0  14      170.24      163.23     24.23 o 
   9   0  14      184.94      184.47     36.32 o 
  10   0  14        0.32        0.00     14.14 o 
  11   0  14      357.35      451.91     45.46 o 
  12   0  14      350.43      256.90     25.47 o 
  13   0  14     1211.39     1308.12    111.64 o 
  14   0  14       10.66       42.14     28.88 o 
  15   0  14      179.34      185.16     35.74 o 
  16   0  14       14.83       20.92     31.13 o 
   1   1  14     2160.90     2231.60    143.08 o 
   2   1  14     1929.26     1711.10     30.92 o 
   3   1  14       46.38       11.19      4.70 o 
   4   1  14     1194.29     1349.72     23.37 o 
   5   1  14      280.63      399.60     16.73 o 
   6   1  14        1.42        0.00      4.02 o 
   7   1  14        6.08        6.96      6.00 o 
   8   1  14       23.06       44.01      8.13 o 
   9   1  14        8.43        3.19      5.96 o 
  10   1  14       15.11        0.00      9.61 o 
  11   1  14       69.54       57.61     15.67 o 
  12   1  14        4.42       18.53     14.34 o 
  13   1  14        0.52       21.81     18.46 o 
  14   1  14       93.38      154.06     22.90 o 
  15   1  14       37.55       82.92     22.49 o 
  16   1  14      124.30      161.70     26.20 o 
   0   2  14     6510.72     6558.23    166.02 o 
   1   2  14        6.36        6.22      3.26 o 
   2   2  14        7.38       11.41      3.11 o 
   3   2  14     4190.08     4489.24     68.95 o 
   4   2  14       63.52       64.47      6.72 o 
   5   2  14      526.14      560.25     16.17 o 
   6   2  14       38.84       50.77      6.93 o 
   7   2  14        1.31        0.00      4.99 o 
   8   2  14      207.11      235.52     29.62 o 
   9   2  14        8.83        8.26      7.28 o 
  10   2  14      123.14      130.92     13.49 o 
  11   2  14      179.02      190.70     15.31 o 
  12   2  14      252.48      232.01     19.79 o 
  13   2  14       69.75       94.05     20.65 o 
  14   2  14       10.28        3.67     18.97 o 
  15   2  14       13.18        1.76     21.65 o 
  16   2  14       41.42       46.88     23.41 o 
   1   3  14     3158.41     3152.37     73.15 o 
   2   3  14     1875.02     2005.40     38.50 o 
   3   3  14       12.84       21.87      4.97 o 
   4   3  14      247.94      209.86      9.79 o 
   5   3  14       17.34       24.56      6.42 o 
   6   3  14      424.74      395.85     16.63 o 
   7   3  14        0.94        5.45      3.63 o 
   8   3  14      360.16      311.25     14.06 o 
   9   3  14      209.65      234.33     12.17 o 
  10   3  14        1.53        0.00      8.56 o 
  11   3  14       76.57       62.90     12.51 o 
  12   3  14      138.92      144.87     18.81 o 
  13   3  14      114.05      110.94     21.18 o 
  14   3  14        5.65        0.00     18.64 o 
  15   3  14        9.64       18.78     20.77 o 
  16   3  14       32.17       69.33     30.64 o 
   0   4  14        5.32       11.68      9.50 o 
   1   4  14     5672.43     4328.04    878.35 o 
   2   4  14      947.57     1023.28     21.98 o 
   3   4  14     1461.03     1577.44     29.91 o 
   4   4  14      389.26      360.16     12.66 o 
   5   4  14      292.76      241.17     10.83 o 
   6   4  14        8.98        7.75      5.84 o 
   7   4  14      172.01      187.25     10.50 o 
   8   4  14        9.85        0.00      6.09 o 
   9   4  14      141.50      150.48     11.26 o 
  10   4  14       21.07       20.46      9.15 o 
  11   4  14        0.05        6.91     11.13 o 
  12   4  14      101.24      122.49     18.00 o 
  13   4  14      176.39      216.27     24.40 o 
  14   4  14        2.99        0.00     19.07 o 
  15   4  14       39.42       24.69     20.42 o 
   1   5  14      658.46      614.09     18.16 o 
   2   5  14      132.97      101.08      8.01 o 
   3   5  14      656.08      669.06     15.08 o 
   4   5  14        8.73        7.63      6.98 o 
   5   5  14       10.23       17.14      7.01 o 
   6   5  14       15.43        1.20      5.14 o 
   7   5  14       66.14       69.55      8.81 o 
   8   5  14      254.87      226.74     11.43 o 
   9   5  14      220.28      272.96     13.88 o 
  10   5  14       73.42       72.32     10.81 o 
  11   5  14        0.31        0.00     11.31 o 
  12   5  14       74.19       85.94     17.18 o 
  13   5  14        0.27       14.35     15.80 o 
  14   5  14        0.50        0.00     18.25 o 
  15   5  14        6.42        8.93     19.91 o 
   0   6  14        9.19        0.00      7.46 o 
   1   6  14       32.47       23.66      7.79 o 
   2   6  14      864.44      843.06     21.32 o 
   3   6  14     1179.46     1314.59     25.99 o 
   4   6  14        3.91        3.12      5.44 o 
   5   6  14      399.66      496.11     18.02 o 
   6   6  14       48.83       70.24      8.80 o 
   7   6  14      154.91      187.63     11.54 o 
   8   6  14        0.32        0.00      8.30 o 
   9   6  14       39.31       38.05     10.14 o 
  10   6  14        1.22        0.00      9.15 o 
  11   6  14      146.20      179.40     14.69 o 
  12   6  14      167.48      142.77     19.43 o 
  13   6  14       17.91       13.78     16.15 o 
  14   6  14        0.30        0.00     18.33 o 
  15   6  14        2.20        0.00     20.17 o 
   1   7  14     2937.65     3039.80     66.83 o 
   2   7  14        4.53        5.76      6.99 o 
   3   7  14      772.76      849.99     24.55 o 
   4   7  14       42.14       41.98      8.70 o 
   5   7  14      261.34      310.45     14.45 o 
   6   7  14        5.39        0.00      7.85 o 
   7   7  14        6.63        4.13      8.37 o 
   8   7  14      102.13      127.95     10.67 o 
   9   7  14       10.62        5.87      9.97 o 
  10   7  14       26.21       19.95     10.91 o 
  11   7  14       62.37       45.71     14.14 o 
  12   7  14       10.33       16.27     15.89 o 
  13   7  14       46.49       20.29     16.77 o 
  14   7  14        7.24        0.00     19.23 o 
  15   7  14        1.52        0.00     22.70 o 
   0   8  14        0.94        0.00      5.69 o 
   1   8  14       55.80       64.44      9.32 o 
   2   8  14      409.62      355.35     19.36 o 
   3   8  14       15.01       28.24      6.59 o 
   4   8  14     1085.65     1171.02     31.64 o 
   5   8  14      138.20      134.60     10.69 o 
   6   8  14      152.75      143.15     11.25 o 
   7   8  14        2.64        5.20      8.72 o 
   8   8  14      374.22      426.44     28.21 o 
   9   8  14      501.98      515.81     20.01 o 
  10   8  14        0.45       19.02     11.01 o 
  11   8  14       74.83       73.51     14.09 o 
  12   8  14       50.42       59.37     17.34 o 
  13   8  14       18.60       42.45     17.41 o 
  14   8  14        0.01        0.00     19.45 o 
   1   9  14      162.36      122.64     36.58 o 
   2   9  14        1.37        0.00      8.98 o 
   3   9  14      237.69      314.90     17.68 o 
   4   9  14     1159.86     1349.42     33.63 o 
   5   9  14       49.33       20.94      9.05 o 
   6   9  14       23.02       10.98      9.22 o 
   7   9  14       14.92       25.94     10.05 o 
   8   9  14       35.22       34.62     11.05 o 
   9   9  14      346.14      465.14     22.06 o 
  10   9  14       10.36       43.47     12.00 o 
  11   9  14      179.85      159.71     16.31 o 
  12   9  14       78.09      119.20     16.99 o 
  13   9  14        1.29        9.45     17.12 o 
  14   9  14        0.34        0.00     20.00 o 
   0  10  14      331.74      147.92     96.27 o 
   1  10  14     1857.40     1722.02     44.46 o 
   2  10  14      217.88      159.16     13.75 o 
   3  10  14      536.83      542.28     21.36 o 
   4  10  14      980.84     1236.01     34.53 o 
   5  10  14       47.00       32.59      9.72 o 
   6  10  14      252.75      258.87     15.62 o 
   7  10  14       25.74       56.49     11.23 o 
   8  10  14       99.82      142.57     14.39 o 
   9  10  14       30.60       18.31     11.41 o 
  10  10  14       15.16       36.39     12.12 o 
  11  10  14       15.69       12.89     13.14 o 
  12  10  14        0.51        0.00     16.05 o 
  13  10  14        0.83        3.11     19.46 o 
  14  10  14        0.27        0.00     34.36 o 
   1  11  14      198.03      163.31     17.86 o 
   2  11  14       27.07        0.00     13.70 o 
   3  11  14      205.56      210.01     13.94 o 
   4  11  14      400.65      400.60     20.26 o 
   5  11  14       20.75       25.39     11.94 o 
   6  11  14      502.60      443.26     18.56 o 
   7  11  14        9.83        0.00     10.54 o 
   8  11  14        3.09        0.00     12.45 o 
   9  11  14        1.69        0.00     12.32 o 
  10  11  14       14.98        2.33     14.39 o 
  11  11  14       23.00       31.04     15.93 o 
  12  11  14       55.19       18.29     17.92 o 
  13  11  14        0.00        0.00     19.79 o 
   0  12  14       52.34       56.78     18.41 o 
   1  12  14        2.92        0.00     11.31 o 
   2  12  14       53.03       55.18     13.22 o 
   3  12  14      148.57      149.65     13.19 o 
   4  12  14       61.79       52.61     16.83 o 
   5  12  14       39.64       57.50     13.52 o 
   6  12  14      130.17       90.80     13.24 o 
   7  12  14      105.14       74.40     13.51 o 
   8  12  14      136.95      147.23     16.90 o 
   9  12  14        3.69        1.07     14.29 o 
  10  12  14        7.12       26.48     15.70 o 
  11  12  14       12.36        0.00     15.53 o 
  12  12  14       16.97        0.00     17.89 o 
   1  13  14       80.07       65.40     14.21 o 
   2  13  14      153.58      194.85     16.69 o 
   3  13  14      231.09      256.69     21.23 o 
   4  13  14       16.11        6.78     12.13 o 
   5  13  14        0.78        7.05     12.84 o 
   6  13  14      217.69      230.90     16.75 o 
   7  13  14       13.43       18.07     12.47 o 
   8  13  14       35.26       22.44     14.58 o 
   9  13  14        0.02        3.35     14.35 o 
  10  13  14        4.35        0.00     15.52 o 
  11  13  14        1.77        0.00     15.63 o 
  12  13  14        1.03        0.00     18.88 o 
   0  14  14       30.99        8.83     17.85 o 
   1  14  14      369.51      240.66     18.20 o 
   2  14  14       21.54       24.62     13.28 o 
   3  14  14       16.76       21.84     15.26 o 
   4  14  14        4.87        0.00     14.78 o 
   5  14  14       36.44       44.73     16.11 o 
   6  14  14      119.52      117.78     16.37 o 
   7  14  14       13.74        9.45     16.04 o 
   8  14  14       47.42       35.16     17.42 o 
   9  14  14       29.82       35.21     17.80 o 
  10  14  14        0.02        3.90     17.51 o 
  11  14  14       70.92      127.24     21.32 o 
   1  15  14       13.46       20.17     13.08 o 
   2  15  14      120.70      126.53     18.71 o 
   3  15  14        8.47        5.46     15.58 o 
   4  15  14       53.67       38.28     16.46 o 
   5  15  14       12.06       21.60     16.36 o 
   6  15  14       54.56       66.61     17.41 o 
   7  15  14      166.98      189.75     24.76 o 
   8  15  14        5.10        0.00     16.48 o 
   9  15  14        2.71        0.00     20.02 o 
  10  15  14       38.75       54.14     22.44 o 
   0  16  14        4.74        9.01     19.66 o 
   1  16  14       19.31       23.84     16.34 o 
   2  16  14        4.70        4.68     15.16 o 
   3  16  14        6.19       17.70     16.28 o 
   4  16  14       19.76        9.59     18.66 o 
   5  16  14       14.55       17.32     17.05 o 
   6  16  14       32.04       48.93     18.00 o 
   7  16  14       26.49       44.35     18.46 o 
   8  16  14       22.02       17.13     18.18 o 
   9  16  14        0.96        0.00     20.34 o 
   1  17  14       78.17      115.95     19.56 o 
   2  17  14        1.45        0.00     15.94 o 
   3  17  14        9.28        0.00     16.91 o 
   4  17  14        8.92        0.00     16.37 o 
   5  17  14        2.97        0.00     16.96 o 
   6  17  14       69.43       89.70     23.03 o 
   7  17  14       68.25       88.21     22.86 o 
   0  18  14        2.61        0.00     27.87 o 
   1  18  14        4.51       22.13     17.74 o 
   2  18  14       38.79       33.19     17.74 o 
   3  18  14        2.21        0.00     17.09 o 
   4  18  14        0.11       16.18     17.82 o 
   5  18  14       28.65       37.76     18.55 o 
   6  18  14        0.18       12.78     21.64 o 
   1  19  14      125.50      182.46     30.27 o 
   2  19  14        0.21        4.91     18.25 o 
   3  19  14       23.13       43.77     19.14 o 
   1   1  15       84.38      109.91      7.26 o 
   2   1  15     1485.90     1329.31     25.55 o 
   3   1  15      415.89      434.28     16.38 o 
   4   1  15      713.28      777.97     15.55 o 
   5   1  15       36.01       51.10      6.94 o 
   6   1  15      576.31      616.53     17.62 o 
   7   1  15       32.59       35.91      7.33 o 
   8   1  15        0.31        0.00      4.49 o 
   9   1  15        5.16       11.77      7.24 o 
  10   1  15        2.45        0.00     10.30 o 
  11   1  15      106.28      108.61     13.98 o 
  12   1  15      175.37      214.54     17.50 o 
  13   1  15      159.45      184.62     23.64 o 
  14   1  15       54.40       54.33     20.51 o 
  15   1  15        6.35       14.26     21.31 o 
  16   1  15        3.27       48.49     22.82 o 
   0   2  15     3047.80     3777.54     99.34 o 
   1   2  15     8076.21     7101.66    702.28 o 
   2   2  15     2910.98     2779.66     50.15 o 
   3   2  15      443.55      514.50     13.38 o 
   4   2  15       69.37       64.96      7.07 o 
   5   2  15       61.60       72.16      7.40 o 
   6   2  15      167.57      194.50     12.89 o 
   7   2  15      300.87      237.91     20.77 o 
   8   2  15       96.06       85.81     10.88 o 
   9   2  15       92.73       56.79      9.29 o 
  10   2  15       26.64        9.09     10.27 o 
  11   2  15       77.17       95.95     13.49 o 
  12   2  15        2.67       12.23     15.03 o 
  13   2  15      290.30      324.32     27.72 o 
  14   2  15       13.20        7.25     18.90 o 
  15   2  15       33.35       47.62     21.50 o 
  16   2  15       13.56       17.30     21.67 o 
   1   3  15     1067.83      542.67    127.89 o 
   2   3  15     1352.35     1372.92     30.35 o 
   3   3  15     1032.38     1179.65     22.58 o 
   4   3  15     1607.37     1521.69     29.98 o 
   5   3  15       99.89       98.73      8.12 o 
   6   3  15      375.00      429.57     14.80 o 
   7   3  15      187.26      222.51     11.84 o 
   8   3  15        1.45        1.60      5.80 o 
   9   3  15        4.35        0.00      8.05 o 
  10   3  15        5.47        3.46     10.86 o 
  11   3  15        0.10        0.00     11.74 o 
  12   3  15      174.48      163.87     19.28 o 
  13   3  15       35.33       55.53     20.11 o 
  14   3  15        2.21       31.96     20.26 o 
  15   3  15       21.41        0.57     21.05 o 
   0   4  15    13487.12    10348.07   3228.70 o 
   1   4  15       13.36       16.50      5.29 o 
   2   4  15      153.16      194.44      9.68 o 
   3   4  15      743.99      764.48     18.20 o 
   4   4  15       86.68      100.11      8.26 o 
   5   4  15       16.59        9.46      6.85 o 
   6   4  15       53.64       50.78      7.86 o 
   7   4  15        0.01        3.21      7.17 o 
   8   4  15        3.03        0.00      6.71 o 
   9   4  15      266.95      297.32     15.77 o 
  10   4  15       49.29       40.10     10.37 o 
  11   4  15      332.99      359.43     19.80 o 
  12   4  15        7.57        9.53     14.94 o 
  13   4  15       65.88       96.00     21.58 o 
  14   4  15      142.13      138.66     23.77 o 
  15   4  15        0.30        0.00     20.32 o 
   1   5  15      112.76       83.76      8.51 o 
   2   5  15      626.01      642.09     19.75 o 
   3   5  15       25.38       28.94      5.34 o 
   4   5  15       82.36       85.18      8.80 o 
   5   5  15        6.33        0.00      6.84 o 
   6   5  15      299.31      294.62     13.90 o 
   7   5  15      131.48      101.29      9.65 o 
   8   5  15     1836.01     1973.26     36.80 o 
   9   5  15        0.11        0.00      9.12 o 
  10   5  15       91.28       99.11     11.47 o 
  11   5  15        5.50        0.00     11.66 o 
  12   5  15       56.95       46.94     16.84 o 
  13   5  15        1.82        0.00     15.49 o 
  14   5  15        0.12        0.70     19.24 o 
  15   5  15        0.68        0.00     19.12 o 
   0   6  15     2929.03     2885.61    336.75 o 
   1   6  15       72.41       48.14      8.34 o 
   2   6  15       67.38       67.40      8.07 o 
   3   6  15        9.60       14.69      5.47 o 
   4   6  15      501.10      532.10     18.37 o 
   5   6  15      133.08      145.71     10.97 o 
   6   6  15      427.57      414.10     18.37 o 
   7   6  15      471.69      379.76     26.21 o 
   8   6  15      214.66      186.92     11.75 o 
   9   6  15        1.66        0.00      9.36 o 
  10   6  15      157.84      165.11     12.98 o 
  11   6  15       60.85       52.78     13.55 o 
  12   6  15       86.18      120.39     19.12 o 
  13   6  15       73.87       70.90     18.49 o 
  14   6  15        6.03        0.00     18.64 o 
  15   6  15        0.28        0.00     20.99 o 
   1   7  15       59.92       84.88     11.24 o 
   2   7  15     1208.47     1093.92     43.98 o 
   3   7  15      496.82      563.63     19.11 o 
   4   7  15     1132.24     1371.87     30.29 o 
   5   7  15        0.78        0.00      8.43 o 
   6   7  15       22.18        5.43      6.18 o 
   7   7  15     1040.99     1104.52     25.50 o 
   8   7  15        5.39        0.00      9.84 o 
   9   7  15      222.03      226.29     14.37 o 
  10   7  15       90.11       87.65     12.45 o 
  11   7  15       33.87       27.58     15.66 o 
  12   7  15      125.07      102.52     23.49 o 
  13   7  15        0.04       15.03     17.00 o 
  14   7  15       13.62        7.98     20.06 o 
   0   8  15      109.13       53.91     72.05 o 
   1   8  15      486.75      348.44     47.55 o 
   2   8  15      159.06      185.44     16.12 o 
   3   8  15      378.28      378.54     15.96 o 
   4   8  15     1068.01     1236.21     33.07 o 
   5   8  15      104.42       65.45     10.54 o 
   6   8  15      610.61      566.67     19.89 o 
   7   8  15        6.27        5.35      9.16 o 
   8   8  15       91.74       96.14     12.22 o 
   9   8  15        4.80        0.00     10.74 o 
  10   8  15       11.63       29.51     11.69 o 
  11   8  15       71.11       68.87     15.85 o 
  12   8  15        4.88       18.62     16.46 o 
  13   8  15      152.09      162.17     21.67 o 
  14   8  15        2.01        0.00     22.52 o 
   1   9  15       12.54        0.00      9.30 o 
   2   9  15      605.44      573.01     24.69 o 
   3   9  15       21.24       13.02      4.94 o 
   4   9  15       35.05       76.69     14.11 o 
   5   9  15       53.27       46.96     10.59 o 
   6   9  15        0.33        0.00      9.33 o 
   7   9  15      152.22      153.60     12.92 o 
   8   9  15        1.67        0.00     10.16 o 
   9   9  15      891.12      872.90     26.85 o 
  10   9  15      383.46      368.68     18.19 o 
  11   9  15       43.85       38.45     13.63 o 
  12   9  15        7.74        0.00     15.69 o 
  13   9  15        6.39        0.00     17.01 o 
  14   9  15        9.71        0.00     26.89 o 
   0  10  15     2902.26     2753.54    188.44 o 
   1  10  15       39.83       51.77     11.74 o 
   2  10  15        4.56        0.00     10.64 o 
   3  10  15      130.41      149.79     12.28 o 
   4  10  15      493.92      394.88     19.75 o 
   5  10  15       78.10       80.65     13.27 o 
   6  10  15      283.11      253.73     14.76 o 
   7  10  15      657.12      586.05     21.46 o 
   8  10  15        8.63        6.99     11.13 o 
   9  10  15       67.01       45.71     12.56 o 
  10  10  15      136.86      181.11     15.09 o 
  11  10  15       83.15       61.88     14.62 o 
  12  10  15        0.78        0.00     18.25 o 
  13  10  15        2.92        0.58     19.99 o 
   1  11  15      742.92      880.08     28.04 o 
   2  11  15       79.73       69.49     12.76 o 
   3  11  15      806.96      823.09     27.90 o 
   4  11  15        0.50       17.68     12.17 o 
   5  11  15        1.76        3.47     11.97 o 
   6  11  15        9.70       17.44     10.51 o 
   7  11  15       35.93       14.19     11.86 o 
   8  11  15       60.46       33.67     14.25 o 
   9  11  15       12.33       19.36     13.18 o 
  10  11  15      125.91      121.58     15.63 o 
  11  11  15        1.12        0.00     14.65 o 
  12  11  15        4.26       21.46     19.86 o 
  13  11  15       39.53       35.93     21.94 o 
   0  12  15     1057.91      902.43     40.95 o 
   1  12  15       16.24        0.00     11.90 o 
   2  12  15     1306.93     1260.22     35.38 o 
   3  12  15      222.91      226.85     19.63 o 
   4  12  15       11.07        3.53     12.37 o 
   5  12  15      180.58      203.40     17.13 o 
   6  12  15      103.13      125.98     15.87 o 
   7  12  15        3.63        4.09     11.96 o 
   8  12  15        2.70        0.00     13.61 o 
   9  12  15      246.34      248.31     18.52 o 
  10  12  15      176.19      174.41     19.11 o 
  11  12  15        8.89        9.17     15.52 o 
  12  12  15       33.16       30.32     18.41 o 
   1  13  15       30.54       20.02     12.65 o 
   2  13  15        1.29        7.77     15.11 o 
   3  13  15       21.16       29.49     15.22 o 
   4  13  15        5.22        5.63     12.56 o 
   5  13  15       16.23       13.25     15.72 o 
   6  13  15        1.33       11.24     13.45 o 
   7  13  15       28.61       14.52     14.01 o 
   8  13  15       19.79       20.10     14.76 o 
   9  13  15        5.53        4.29     16.28 o 
  10  13  15       16.74        3.32     16.26 o 
  11  13  15       62.65       59.98     17.77 o 
   0  14  15        0.31        1.43     17.68 o 
   1  14  15        3.80        0.00     12.19 o 
   2  14  15       31.71       48.36     16.39 o 
   3  14  15      345.90      245.83     21.77 o 
   4  14  15      162.68      170.17     19.87 o 
   5  14  15       27.33       18.22     15.62 o 
   6  14  15        4.25       24.60     15.44 o 
   7  14  15      112.03       98.75     18.70 o 
   8  14  15        3.41        0.00     15.92 o 
   9  14  15        0.03        0.00     16.48 o 
  10  14  15        2.36        0.00     17.55 o 
  11  14  15        1.75        0.00     17.97 o 
   1  15  15       71.82      116.19     18.01 o 
   2  15  15        8.36        0.00     14.37 o 
   3  15  15        4.45        0.00     15.54 o 
   4  15  15      150.58      180.58     21.07 o 
   5  15  15        4.09        0.00     15.08 o 
   6  15  15        3.64        0.00     15.14 o 
   7  15  15       30.15       21.04     18.71 o 
   8  15  15        4.24        1.71     16.88 o 
   9  15  15        2.13        0.00     17.21 o 
  10  15  15        0.05        5.18     19.12 o 
   0  16  15        5.48        8.99     19.56 o 
   1  16  15       52.44       36.26     16.52 o 
   2  16  15        1.98        0.00     14.60 o 
   3  16  15        7.03        0.00     15.22 o 
   4  16  15       10.55       28.90     16.91 o 
   5  16  15       56.28       50.57     17.74 o 
   6  16  15       85.48       92.05     18.87 o 
   7  16  15        5.10        0.00     17.89 o 
   8  16  15       30.83       46.98     19.43 o 
   1  17  15        0.25        0.00     15.97 o 
   2  17  15        3.96        0.00     16.29 o 
   3  17  15        0.63        0.00     16.69 o 
   4  17  15        9.76       24.74     17.32 o 
   5  17  15        2.08        6.77     16.70 o 
   6  17  15      129.64      116.82     24.03 o 
   7  17  15       42.96       29.46     21.46 o 
   0  18  15       68.11       33.40     30.29 o 
   1  18  15        0.58        6.43     17.87 o 
   2  18  15        0.62        0.00     17.36 o 
   3  18  15        1.46       18.94     18.40 o 
   4  18  15        9.23       10.93     17.69 o 
   5  18  15        0.18       16.73     18.62 o 
   1  19  15      102.04      155.11     33.56 o 
   2  19  15        7.86        0.00     18.48 o 
   0   0  16    23366.40    23633.79   1009.72 o 
   1   0  16        7.18       11.93      7.68 o 
   2   0  16     1514.50     1690.37     84.40 o 
   3   0  16       80.97       77.86      9.14 o 
   4   0  16      129.66      115.96      9.13 o 
   5   0  16     2085.56     2088.95     47.11 o 
   6   0  16        3.93        0.00      8.02 o 
   7   0  16        1.55        3.49      8.97 o 
   8   0  16      558.53      536.01     23.62 o 
   9   0  16       76.24       78.90     12.99 o 
  10   0  16      238.13      198.52     22.00 o 
  11   0  16      192.01      194.62     26.10 o 
  12   0  16        0.49        0.15     18.46 o 
  13   0  16        1.49       37.83     27.54 o 
  14   0  16       51.87       85.93     32.16 o 
  15   0  16      315.00      372.03     45.64 o 
   1   1  16     3077.19     3195.84     56.09 o 
   2   1  16     1107.82     1054.38     30.78 o 
   3   1  16       72.36       90.56      6.28 o 
   4   1  16      483.87      495.88     12.06 o 
   5   1  16      201.70      184.20     10.21 o 
   6   1  16      508.20      505.17     18.16 o 
   7   1  16        0.08        0.00      5.33 o 
   8   1  16        2.01        0.00      6.69 o 
   9   1  16      498.17      555.29     20.07 o 
  10   1  16        6.43        0.00     10.06 o 
  11   1  16       26.63       28.01     12.82 o 
  12   1  16      435.22      500.27     35.41 o 
  13   1  16      192.13      220.67     24.33 o 
  14   1  16       77.97       78.40     21.25 o 
  15   1  16        5.31        9.65     21.32 o 
   0   2  16     2262.73     2329.50     81.30 o 
   1   2  16       92.69       79.59      7.10 o 
   2   2  16     1633.29     1762.21     34.28 o 
   3   2  16      331.56      336.35     10.80 o 
   4   2  16       33.92       34.34      6.71 o 
   5   2  16      321.48      355.15     13.18 o 
   6   2  16      120.82      127.69      9.59 o 
   7   2  16       59.06       49.04      8.47 o 
   8   2  16      131.66      121.01      9.70 o 
   9   2  16        3.61        0.00      8.94 o 
  10   2  16      357.60      348.95     19.54 o 
  11   2  16      190.01      207.94     16.69 o 
  12   2  16      196.40      207.12     17.95 o 
  13   2  16       30.08       53.12     20.24 o 
  14   2  16        0.00        1.54     19.23 o 
  15   2  16        2.85       19.33     21.36 o 
   1   3  16      327.56      225.64     30.29 o 
   2   3  16     2348.78     2585.33     47.72 o 
   3   3  16      526.52      598.19     14.83 o 
   4   3  16       37.08       35.20      7.55 o 
   5   3  16      855.20      859.11     21.01 o 
   6   3  16      362.95      402.58     14.88 o 
   7   3  16      903.89      994.91     24.05 o 
   8   3  16        3.53        6.09      7.83 o 
   9   3  16       22.89        8.33      9.64 o 
  10   3  16       74.56       91.94     13.25 o 
  11   3  16        1.75        0.00     11.33 o 
  12   3  16        0.34        0.00     14.67 o 
  13   3  16      309.10      290.40     26.74 o 
  14   3  16       45.55       62.93     21.78 o 
  15   3  16        0.51        0.00     20.37 o 
   0   4  16     4250.91     5069.34    196.45 o 
   1   4  16       32.64       16.55      6.76 o 
   2   4  16     2391.98     2213.12     42.20 o 
   3   4  16      658.97      797.73     19.30 o 
   4   4  16     1101.50     1117.17     28.20 o 
   5   4  16        1.11        0.00      6.58 o 
   6   4  16      115.86      121.73      9.75 o 
   7   4  16      667.98      691.66     35.67 o 
   8   4  16       28.79       19.14      8.46 o 
   9   4  16       66.92       61.64     10.27 o 
  10   4  16        0.38        0.00     10.05 o 
  11   4  16       20.76       19.28     11.98 o 
  12   4  16       13.39       11.18     15.19 o 
  13   4  16       64.35       51.60     18.10 o 
  14   4  16       21.39       17.78     23.71 o 
  15   4  16       19.43       40.40     22.45 o 
   1   5  16      275.22      244.97     18.97 o 
   2   5  16      186.33      214.79     10.63 o 
   3   5  16      413.56      500.80     16.88 o 
   4   5  16      457.38      461.03     17.06 o 
   5   5  16        4.74        0.00      7.28 o 
   6   5  16      252.84      291.55     13.16 o 
   7   5  16        5.76        0.00      8.16 o 
   8   5  16       57.60       63.11      9.45 o 
   9   5  16      284.08      354.61     21.56 o 
  10   5  16       53.31       44.25     11.49 o 
  11   5  16       65.42       87.41     14.61 o 
  12   5  16       12.62        0.00     15.46 o 
  13   5  16        6.38        0.00     16.45 o 
  14   5  16        0.13        0.00     19.16 o 
  15   5  16        1.22        0.00     19.39 o 
   0   6  16      101.28       87.69     27.02 o 
   1   6  16      151.22      116.53     15.67 o 
   2   6  16      266.23      257.77     12.56 o 
   3   6  16        0.51       10.34      4.97 o 
   4   6  16      128.45      147.62     11.59 o 
   5   6  16      252.68      247.84     16.05 o 
   6   6  16       22.25       21.83      8.52 o 
   7   6  16      281.69      318.57     15.41 o 
   8   6  16      705.64      776.16     21.70 o 
   9   6  16        0.07        0.00     10.01 o 
  10   6  16       31.60       20.77     11.53 o 
  11   6  16        0.73        0.00     12.37 o 
  12   6  16        3.45        4.83     15.38 o 
  13   6  16       49.75       54.12     17.91 o 
  14   6  16        0.48        0.00     19.16 o 
  15   6  16       13.22        0.00     20.99 o 
   1   7  16       87.57       62.38     21.99 o 
   2   7  16      128.13      110.66     10.25 o 
   3   7  16      457.24      379.63     15.66 o 
   4   7  16       10.61       20.39      7.55 o 
   5   7  16       21.29       10.95      9.01 o 
   6   7  16      110.81       97.32     10.72 o 
   7   7  16      210.92      204.24     12.47 o 
   8   7  16      393.05      372.13     16.99 o 
   9   7  16        6.29       23.56     10.81 o 
  10   7  16        0.41        0.00     10.37 o 
  11   7  16       10.12        0.00     14.86 o 
  12   7  16       11.95        4.27     16.15 o 
  13   7  16       52.47       46.54     17.86 o 
  14   7  16       38.47       43.02     21.79 o 
   0   8  16      250.96       81.53     90.55 o 
   1   8  16      536.47      426.32     81.73 o 
   2   8  16      407.46      347.43     22.07 o 
   3   8  16        8.80       30.50      8.47 o 
   4   8  16      544.62      492.42     41.94 o 
   5   8  16       23.34       27.47     10.03 o 
   6   8  16       10.00        2.37      9.87 o 
   7   8  16      347.26      398.45     16.14 o 
   8   8  16      220.73      193.50     13.87 o 
   9   8  16       76.32       67.11     12.20 o 
  10   8  16      358.15      362.91     18.00 o 
  11   8  16        4.68       16.98     16.39 o 
  12   8  16        5.53        9.77     16.22 o 
  13   8  16        4.04        0.00     16.92 o 
  14   8  16        2.53        0.00     19.48 o 
   1   9  16      659.73      588.50     55.99 o 
   2   9  16      996.86      857.84     26.30 o 
   3   9  16      748.65      668.01     55.08 o 
   4   9  16      121.86       77.30     12.75 o 
   5   9  16     1022.06     1121.35     30.87 o 
   6   9  16       94.20      115.85     12.89 o 
   7   9  16      171.80      230.69     14.57 o 
   8   9  16       47.16       29.93     11.59 o 
   9   9  16       67.42       91.37     13.23 o 
  10   9  16      100.69      121.96     14.01 o 
  11   9  16       24.27       39.10     17.32 o 
  12   9  16       16.02       42.95     17.59 o 
  13   9  16        7.57       18.22     17.64 o 
   0  10  16      205.78      197.78     20.90 o 
   1  10  16      459.49      542.52     21.91 o 
   2  10  16       57.70       97.88     14.07 o 
   3  10  16        6.00        0.00     11.11 o 
   4  10  16      170.37      156.68     15.15 o 
   5  10  16      501.94      538.75     23.72 o 
   6  10  16        0.69        0.00     10.85 o 
   7  10  16        0.11        0.00     10.67 o 
   8  10  16       19.00       17.83     11.57 o 
   9  10  16        3.92        2.21     12.07 o 
  10  10  16       24.76       18.75     12.21 o 
  11  10  16        7.63       11.88     13.88 o 
  12  10  16       41.56       53.60     20.53 o 
  13  10  16        0.11        0.00     19.93 o 
   1  11  16      110.93      166.01     16.03 o 
   2  11  16      134.94      134.63     14.22 o 
   3  11  16      188.67      166.72     17.38 o 
   4  11  16      899.49      992.46     31.85 o 
   5  11  16      428.07      455.00     22.00 o 
   6  11  16       92.70      124.45     13.74 o 
   7  11  16       61.81       40.40     12.59 o 
   8  11  16       12.72        4.38     13.60 o 
   9  11  16        2.01        3.75     12.88 o 
  10  11  16        2.57        0.00     12.99 o 
  11  11  16       83.31      111.61     18.09 o 
  12  11  16       47.81       39.61     21.39 o 
   0  12  16      323.82      291.04     25.90 o 
   1  12  16       72.54       75.21     13.61 o 
   2  12  16      295.72      310.11     21.74 o 
   3  12  16      811.43      787.66     31.93 o 
   4  12  16       88.52       78.05     14.16 o 
   5  12  16       16.31        0.00     12.44 o 
   6  12  16        1.32        0.00     12.11 o 
   7  12  16      145.57      124.01     15.80 o 
   8  12  16       20.11        0.55     13.99 o 
   9  12  16        0.06        0.00     13.38 o 
  10  12  16        4.91        8.11     15.76 o 
  11  12  16        5.85        0.00     15.85 o 
  12  12  16       18.85        0.00     19.38 o 
   1  13  16      190.69      190.65     17.98 o 
   2  13  16      621.38      527.65     38.33 o 
   3  13  16      165.27      128.92     18.01 o 
   4  13  16        6.82        0.00     12.35 o 
   5  13  16      289.69      312.73     20.18 o 
   6  13  16       19.96       16.88     13.35 o 
   7  13  16       44.25       29.65     15.83 o 
   8  13  16        0.01        0.00     14.01 o 
   9  13  16       22.41       18.97     15.24 o 
  10  13  16       24.85        1.68     15.62 o 
  11  13  16        0.05        0.00     16.44 o 
   0  14  16      102.99      110.67     22.21 o 
   1  14  16        7.17        7.85     14.25 o 
   2  14  16        3.25        0.00     15.81 o 
   3  14  16      146.16      134.80     18.94 o 
   4  14  16        0.06        0.00     15.10 o 
   5  14  16        9.10       17.83     15.68 o 
   6  14  16        0.21        4.33     15.58 o 
   7  14  16        0.24        0.00     18.09 o 
   8  14  16        1.10        0.00     16.11 o 
   9  14  16       11.08        0.00     16.45 o 
  10  14  16       34.79       14.58     22.18 o 
   1  15  16        2.46        0.00     14.52 o 
   2  15  16       16.63       29.91     16.22 o 
   3  15  16        2.44        0.00     15.70 o 
   4  15  16       51.09       19.18     16.50 o 
   5  15  16        3.80        0.00     15.83 o 
   6  15  16        0.35        0.00     15.84 o 
   7  15  16        4.97        0.00     17.99 o 
   8  15  16       34.60       17.88     19.93 o 
   9  15  16        4.96        2.09     17.41 o 
   0  16  16      145.52      184.26     33.75 o 
   1  16  16       74.49       60.45     17.65 o 
   2  16  16       60.97       53.49     17.73 o 
   3  16  16        4.04        0.00     15.29 o 
   4  16  16        0.24       10.13     17.07 o 
   5  16  16       69.03       60.82     17.46 o 
   6  16  16       15.35        3.35     19.17 o 
   7  16  16        0.01       11.57     19.38 o 
   8  16  16       35.40        3.27     20.44 o 
   1  17  16       62.67       69.07     20.83 o 
   2  17  16        0.46        0.00     16.23 o 
   3  17  16        0.32        5.77     16.75 o 
   4  17  16        0.08       20.68     17.56 o 
   5  17  16        1.71       14.70     17.57 o 
   6  17  16        0.94       19.94     19.56 o 
   0  18  16       54.38       31.50     30.67 o 
   1  18  16        0.04        0.00     19.47 o 
   2  18  16       12.51       14.06     18.24 o 
   3  18  16        8.82        0.00     17.44 o 
   4  18  16        0.58        0.00     17.65 o 
   1   1  17       90.87       59.37      5.87 o 
   2   1  17       55.27       65.24      6.25 o 
   3   1  17       80.12       76.59      6.10 o 
   4   1  17        0.48        0.00      3.26 o 
   5   1  17      129.38      154.37      9.97 o 
   6   1  17      320.95      296.50     12.99 o 
   7   1  17       10.39        0.00      5.73 o 
   8   1  17       18.79       33.68      8.49 o 
   9   1  17       12.39        7.92      9.28 o 
  10   1  17       30.07       28.18     12.00 o 
  11   1  17        3.63        8.27     12.67 o 
  12   1  17        6.41       20.31     13.41 o 
  13   1  17        2.45       22.54     19.54 o 
  14   1  17       21.19       17.57     19.88 o 
  15   1  17       12.05       31.96     21.58 o 
   0   2  17     1193.13     1183.38     50.38 o 
   1   2  17      789.34      798.75     20.61 o 
   2   2  17      438.37      392.95     19.30 o 
   3   2  17      139.39      101.84      6.88 o 
   4   2  17      367.81      349.92     12.86 o 
   5   2  17        5.56        9.83      6.45 o 
   6   2  17      105.23      101.01      9.23 o 
   7   2  17      676.35      703.52     20.55 o 
   8   2  17      126.82      147.51     10.81 o 
   9   2  17        2.17        0.00      9.16 o 
  10   2  17        9.98        4.57     11.47 o 
  11   2  17        0.58       13.77     12.09 o 
  12   2  17       49.54       71.44     14.90 o 
  13   2  17        0.04       17.70     18.82 o 
  14   2  17        6.50       13.00     20.40 o 
  15   2  17       23.14       38.88     21.40 o 
   1   3  17     1928.77     1855.29     42.22 o 
   2   3  17     1237.02     1257.11     28.46 o 
   3   3  17      586.57      588.17     14.99 o 
   4   3  17       43.68       30.14      7.40 o 
   5   3  17        1.78        5.12      7.09 o 
   6   3  17      800.46      910.84     22.96 o 
   7   3  17      521.81      511.77     17.89 o 
   8   3  17      226.90      243.19     12.82 o 
   9   3  17      182.50      173.48     13.26 o 
  10   3  17        0.17        3.08     11.60 o 
  11   3  17        0.53        6.01     12.42 o 
  12   3  17       79.97       76.02     17.66 o 
  13   3  17        1.79        0.00     18.46 o 
  14   3  17       96.62      103.27     23.80 o 
  15   3  17       20.16       35.36     22.62 o 
   0   4  17     1059.42      730.78    310.26 o 
   1   4  17       65.50       44.80     14.78 o 
   2   4  17       18.31       11.18      6.94 o 
   3   4  17      211.59      194.33      9.62 o 
   4   4  17      505.53      567.60     17.62 o 
   5   4  17       96.11      102.33      9.55 o 
   6   4  17      124.04      116.18      9.97 o 
   7   4  17       60.23       43.54      9.07 o 
   8   4  17        1.07        0.00      8.51 o 
   9   4  17      198.24      213.29     14.68 o 
  10   4  17       15.97       15.76     12.33 o 
  11   4  17        6.31       15.06     12.51 o 
  12   4  17       28.52       13.28     15.72 o 
  13   4  17       86.32       81.25     18.93 o 
  14   4  17       10.66       29.51     20.74 o 
  15   4  17       20.91       22.52     21.68 o 
   1   5  17        1.85        0.00      6.55 o 
   2   5  17       12.83        3.90      7.02 o 
   3   5  17      280.39      265.83     12.52 o 
   4   5  17       15.87       15.70      7.50 o 
   5   5  17      344.23      300.02     13.44 o 
   6   5  17       29.80       16.15      8.64 o 
   7   5  17        1.62        1.83      8.84 o 
   8   5  17      624.18      640.46     21.37 o 
   9   5  17      518.03      638.85     25.86 o 
  10   5  17       87.25      100.06     13.46 o 
  11   5  17       39.26       32.19     13.55 o 
  12   5  17        0.21        0.00     15.70 o 
  13   5  17        1.71        0.00     16.35 o 
  14   5  17        5.62        0.06     19.87 o 
  15   5  17        0.98        0.00     21.12 o 
   0   6  17     1480.01     1125.74     48.27 o 
   1   6  17       55.48       27.66     21.25 o 
   2   6  17      271.84      308.23     15.37 o 
   3   6  17      466.26      519.90     24.87 o 
   4   6  17      142.38      126.94     11.12 o 
   5   6  17       40.97       27.15      8.80 o 
   6   6  17       64.14       64.67     10.01 o 
   7   6  17      222.11      211.29     13.16 o 
   8   6  17      312.19      404.63     19.06 o 
   9   6  17      119.27      140.44     13.23 o 
  10   6  17      148.89      140.20     14.46 o 
  11   6  17       19.66        0.00     12.80 o 
  12   6  17      203.86      191.66     20.60 o 
  13   6  17       15.23        0.00     15.72 o 
  14   6  17        1.24        8.43     19.83 o 
   1   7  17       13.31       16.44      5.90 o 
   2   7  17      157.03      120.35     13.56 o 
   3   7  17       37.56       46.91      6.15 o 
   4   7  17      325.36      339.99     25.36 o 
   5   7  17        3.95        0.00      9.17 o 
   6   7  17      101.06       97.81     11.10 o 
   7   7  17       89.02       82.48     11.24 o 
   8   7  17      219.46      255.62     14.99 o 
   9   7  17     1228.94     1190.04     30.41 o 
  10   7  17       45.88       34.12     12.50 o 
  11   7  17       62.74       50.28     14.09 o 
  12   7  17        0.59        9.32     16.24 o 
  13   7  17        0.37        0.00     16.60 o 
  14   7  17       36.29       35.07     21.72 o 
   0   8  17      102.47       29.22     44.58 o 
   1   8  17        2.93        0.00      7.21 o 
   2   8  17      535.59      481.15     22.67 o 
   3   8  17     3204.99     3493.59     78.73 o 
   4   8  17       74.37       65.48     12.18 o 
   5   8  17      152.51      126.50     12.82 o 
   6   8  17       65.18       59.11     11.59 o 
   7   8  17      124.38      122.38     12.97 o 
   8   8  17       21.15       40.25     11.65 o 
   9   8  17       15.55       28.22     11.60 o 
  10   8  17      354.09      364.95     19.85 o 
  11   8  17       27.09        1.76     16.02 o 
  12   8  17       31.84       31.27     17.40 o 
  13   8  17        7.70        3.34     17.46 o 
  14   8  17        2.43        0.00     20.04 o 
   1   9  17       11.18       16.58     11.17 o 
   2   9  17     1169.66     1161.66     31.47 o 
   3   9  17       89.89      118.99     14.20 o 
   4   9  17      198.31      201.38     15.53 o 
   5   9  17       99.08       91.60     13.67 o 
   6   9  17      130.50      138.70     13.66 o 
   7   9  17      381.42      341.17     16.75 o 
   8   9  17      118.97      117.51     13.38 o 
   9   9  17      114.65      157.91     14.45 o 
  10   9  17        4.13        5.64     12.01 o 
  11   9  17        0.08        0.00     16.14 o 
  12   9  17       82.05       73.04     19.38 o 
  13   9  17       29.30        2.80     17.96 o 
   0  10  17      150.87      151.85     20.21 o 
   1  10  17      204.28      220.98     16.00 o 
   2  10  17       15.69        7.21     12.51 o 
   3  10  17       18.83        0.00     11.65 o 
   4  10  17      111.65      121.47     14.76 o 
   5  10  17       92.69      102.56     14.57 o 
   6  10  17       22.75       10.58     11.20 o 
   7  10  17      122.70      138.12     14.39 o 
   8  10  17        4.88        0.00     12.33 o 
   9  10  17      141.95      142.53     14.58 o 
  10  10  17       53.31       45.25     13.31 o 
  11  10  17      131.55      125.05     17.97 o 
  12  10  17        0.91        0.00     21.65 o 
  13  10  17        8.80        0.00     31.87 o 
   1  11  17      753.61      589.66     23.81 o 
   2  11  17      424.07      471.69     24.94 o 
   3  11  17      575.25      537.17     36.94 o 
   4  11  17      186.53      268.67     18.48 o 
   5  11  17      918.99      978.19     31.96 o 
   6  11  17        0.05        0.00     12.27 o 
   7  11  17        2.34        0.00     12.26 o 
   8  11  17      151.35      140.73     15.52 o 
   9  11  17      114.19       92.06     15.02 o 
  10  11  17       60.18       86.32     19.14 o 
  11  11  17       32.89       34.05     17.93 o 
  12  11  17       40.00       40.86     21.17 o 
   0  12  17      222.13      249.56     25.11 o 
   1  12  17       48.39       24.70     12.56 o 
   2  12  17       14.42       28.69     14.94 o 
   3  12  17       13.82       33.96     15.39 o 
   4  12  17      408.42      394.05     21.39 o 
   5  12  17        2.37        0.00     12.82 o 
   6  12  17        2.95       16.27     13.61 o 
   7  12  17        0.43        0.00     14.06 o 
   8  12  17        1.91        0.00     14.54 o 
   9  12  17        9.16        1.44     13.72 o 
  10  12  17       50.38       45.21     16.78 o 
  11  12  17        0.82        4.73     18.19 o 
   1  13  17       38.24       25.03     15.07 o 
   2  13  17       27.81        4.01     15.04 o 
   3  13  17       31.69       21.48     15.10 o 
   4  13  17        2.66        0.00     13.91 o 
   5  13  17      137.47      147.01     16.90 o 
   6  13  17       52.41       46.47     14.83 o 
   7  13  17        2.69        0.00     14.56 o 
   8  13  17        7.93        4.68     15.93 o 
   9  13  17       55.17       51.62     14.79 o 
  10  13  17        3.99        0.00     15.95 o 
  11  13  17       33.97       27.15     17.69 o 
   0  14  17       83.48       63.32     20.49 o 
   1  14  17      115.63      105.28     17.47 o 
   2  14  17      114.63       88.77     17.31 o 
   3  14  17        0.07        0.00     16.53 o 
   4  14  17       47.45       46.98     16.17 o 
   5  14  17       31.23       37.83     15.90 o 
   6  14  17      132.80      169.02     19.98 o 
   7  14  17        0.08        0.00     18.03 o 
   8  14  17        0.38        0.00     18.45 o 
   9  14  17       14.02       33.27     18.48 o 
  10  14  17        8.16        0.00     17.74 o 
   1  15  17        3.93       12.88     15.91 o 
   2  15  17        0.55        0.00     14.72 o 
   3  15  17        1.54        0.00     15.25 o 
   4  15  17       93.47       81.39     18.32 o 
   5  15  17        4.48       14.24     15.85 o 
   6  15  17        5.56        0.00     16.37 o 
   7  15  17        0.45        7.20     19.64 o 
   8  15  17        3.67        0.00     19.47 o 
   9  15  17        5.82        0.00     19.65 o 
   0  16  17        1.75        1.34     26.51 o 
   1  16  17        0.92       11.45     19.14 o 
   2  16  17       13.69       23.45     16.29 o 
   3  16  17       14.37        4.02     16.77 o 
   4  16  17        9.98        0.00     16.81 o 
   5  16  17        6.21        0.00     16.18 o 
   6  16  17       18.26        0.00     19.22 o 
   7  16  17       30.36        3.59     20.81 o 
   1  17  17        0.03        9.75     19.97 o 
   2  17  17        0.29        4.17     16.57 o 
   3  17  17        5.95        0.00     17.12 o 
   4  17  17        0.43        0.00     16.36 o 
   5  17  17       20.33       11.19     17.42 o 
   6  17  17       41.40       40.65     21.28 o 
   0  18  17       17.14       75.13     34.66 o 
   1  18  17        0.00        0.00     31.61 o 
   2  18  17       11.46       11.62     20.74 o 
   3  18  17        1.86        0.00     18.11 o 
   0   0  18     3270.11     3313.99    108.54 o 
   1   0  18       12.24       16.58      9.74 o 
   2   0  18      293.91      153.53     17.45 o 
   3   0  18      366.80      417.40     17.44 o 
   4   0  18       60.50       47.91      9.62 o 
   5   0  18     1724.66     1600.21     41.32 o 
   6   0  18       32.96       29.14     12.42 o 
   7   0  18        1.60       11.05     14.41 o 
   8   0  18      653.46      725.60     36.15 o 
   9   0  18      182.17      175.15     20.20 o 
  10   0  18       82.50       99.61     19.91 o 
  11   0  18        0.16        0.00     17.06 o 
  12   0  18       50.98       72.03     21.93 o 
  13   0  18      365.51      347.97     41.76 o 
  14   0  18       17.85       42.24     42.25 o 
  15   0  18       23.02        0.00     29.31 o 
   1   1  18       22.55       14.32      4.81 o 
   2   1  18      231.76      171.60     21.61 o 
   3   1  18      189.28      203.83      9.32 o 
   4   1  18      358.75      412.08     14.72 o 
   5   1  18      498.38      440.87     17.12 o 
   6   1  18      128.64      116.90     10.02 o 
   7   1  18     1028.34      958.49     44.36 o 
   8   1  18       20.17       42.33      8.95 o 
   9   1  18      591.64      571.08     21.16 o 
  10   1  18        0.07        0.00     11.67 o 
  11   1  18      207.70      214.18     17.71 o 
  12   1  18      164.54      203.13     18.25 o 
  13   1  18      135.92      142.78     22.59 o 
  14   1  18        7.86       24.57     20.86 o 
  15   1  18       19.21        0.00     21.02 o 
   0   2  18     1370.43     1380.87     37.48 o 
   1   2  18        6.37       17.92      6.13 o 
   2   2  18      371.20      298.93     16.24 o 
   3   2  18       63.12       56.19      6.25 o 
   4   2  18      226.61      201.95      8.81 o 
   5   2  18      387.53      412.32     17.00 o 
   6   2  18      235.54      258.86     12.97 o 
   7   2  18       81.91       75.32      9.50 o 
   8   2  18        4.88       11.66      8.94 o 
   9   2  18       61.91       61.88     11.15 o 
  10   2  18       24.93       11.97     12.47 o 
  11   2  18      223.83      237.35     23.63 o 
  12   2  18       23.97       45.30     13.79 o 
  13   2  18       41.66       35.99     20.10 o 
  14   2  18       28.95       26.84     21.01 o 
  15   2  18        0.00        0.00     20.57 o 
   1   3  18      863.63      872.81     34.07 o 
   2   3  18      290.21      297.11     21.61 o 
   3   3  18      105.25       78.15      7.27 o 
   4   3  18        0.36        0.00      6.66 o 
   5   3  18       60.37       54.86      8.59 o 
   6   3  18       16.47       23.15      8.12 o 
   7   3  18     1075.22     1148.48     27.33 o 
   8   3  18      249.95      286.10     14.04 o 
   9   3  18        0.55        0.00     10.13 o 
  10   3  18      255.76      292.64     18.82 o 
  11   3  18       37.87       38.47     13.79 o 
  12   3  18        0.63       17.91     15.41 o 
  13   3  18      133.24      131.44     19.69 o 
  14   3  18        0.46        3.62     20.38 o 
  15   3  18        5.90        0.00     20.68 o 
   0   4  18        1.59        2.44     10.90 o 
   1   4  18     1899.32      981.37    357.95 o 
   2   4  18      215.24      247.05     13.47 o 
   3   4  18      117.18      149.63      9.31 o 
   4   4  18       42.66       34.76      7.98 o 
   5   4  18       58.00       60.12      9.26 o 
   6   4  18      172.45      195.09     11.89 o 
   7   4  18       39.23       42.26      9.72 o 
   8   4  18        0.46        0.00      8.99 o 
   9   4  18     1124.13     1257.28     32.93 o 
  10   4  18        6.44       18.18     12.90 o 
  11   4  18       45.45       29.43     13.47 o 
  12   4  18        4.35        0.00     15.19 o 
  13   4  18        6.21        9.89     16.65 o 
  14   4  18       48.22       52.70     22.50 o 
   1   5  18      298.41      166.53     54.10 o 
   2   5  18      138.42      130.34     23.28 o 
   3   5  18      299.19      258.39     12.63 o 
   4   5  18      151.10      182.65     11.01 o 
   5   5  18       70.73       64.20      9.49 o 
   6   5  18       47.51       21.43      9.04 o 
   7   5  18       24.77       18.62      9.43 o 
   8   5  18      243.29      298.84     15.17 o 
   9   5  18     1156.58     1373.06     35.21 o 
  10   5  18      161.95      175.44     14.73 o 
  11   5  18       24.78       14.20     13.10 o 
  12   5  18        5.81        0.00     15.22 o 
  13   5  18        6.70        0.32     16.91 o 
  14   5  18        0.84        0.00     19.84 o 
   0   6  18      235.17      114.40     72.77 o 
   1   6  18      115.89       64.38     24.19 o 
   2   6  18        3.19        0.00      7.79 o 
   3   6  18      138.44      138.09     13.30 o 
   4   6  18      350.49      355.81     15.86 o 
   5   6  18      602.56      745.73     22.15 o 
   6   6  18       21.63        5.66      9.25 o 
   7   6  18       13.56       12.50      9.80 o 
   8   6  18       86.20       94.53     13.12 o 
   9   6  18       11.68        0.24     11.58 o 
  10   6  18        1.42        8.06     11.63 o 
  11   6  18       16.93        2.96     12.81 o 
  12   6  18        0.34       11.49     16.12 o 
  13   6  18        0.35        0.00     16.73 o 
  14   6  18        5.09        0.00     20.00 o 
   1   7  18     1184.78      729.27    213.77 o 
   2   7  18        6.17        0.00      8.60 o 
   3   7  18       87.96       44.64     10.76 o 
   4   7  18       14.45       11.10     10.76 o 
   5   7  18        0.60       11.30     10.30 o 
   6   7  18       30.76       42.71     10.69 o 
   7   7  18       25.28       40.29     10.98 o 
   8   7  18       19.30       44.18     12.03 o 
   9   7  18        0.52       28.22     12.31 o 
  10   7  18       38.18       17.67     12.45 o 
  11   7  18        9.87        0.00     13.04 o 
  12   7  18       10.57        0.00     16.79 o 
  13   7  18        0.87        4.97     17.77 o 
  14   7  18        3.16        0.00     19.67 o 
   0   8  18      534.68      391.03    133.61 o 
   1   8  18      232.44      199.94     13.87 o 
   2   8  18      272.15      308.77     19.36 o 
   3   8  18       35.65       67.95     12.67 o 
   4   8  18       68.01       86.52     13.03 o 
   5   8  18       22.70       40.81     11.63 o 
   6   8  18      170.04      228.81     14.56 o 
   7   8  18       88.71       85.29     11.90 o 
   8   8  18        1.54        0.00     11.42 o 
   9   8  18        5.68       47.87     13.41 o 
  10   8  18       44.25       50.64     13.81 o 
  11   8  18        8.75        0.00     15.78 o 
  12   8  18        0.02        0.00     21.18 o 
  13   8  18        4.09        0.00     16.66 o 
   1   9  18      515.03      554.27     22.32 o 
   2   9  18     1244.23     1450.33     42.00 o 
   3   9  18     1929.14     1914.94     46.15 o 
   4   9  18       79.11       65.34     13.21 o 
   5   9  18      614.20      522.42     23.10 o 
   6   9  18      148.25      134.38     14.08 o 
   7   9  18      143.95      122.82     12.95 o 
   8   9  18      421.28      490.48     21.86 o 
   9   9  18      430.50      517.04     22.47 o 
  10   9  18        3.40       11.23     13.11 o 
  11   9  18       21.82       31.76     17.67 o 
  12   9  18       33.80       55.47     19.33 o 
  13   9  18       10.14        0.38     18.16 o 
   0  10  18     1182.39     1447.16     61.82 o 
   1  10  18        0.07        0.00     11.26 o 
   2  10  18      124.59      194.75     17.73 o 
   3  10  18      265.96      303.57     20.95 o 
   4  10  18        4.02        5.40     12.07 o 
   5  10  18      100.42      108.77     14.92 o 
   6  10  18      231.69      250.46     16.33 o 
   7  10  18       13.80        0.00     11.45 o 
   8  10  18       28.05        4.34     12.41 o 
   9  10  18      134.15      131.58     15.72 o 
  10  10  18       13.56       11.68     13.51 o 
  11  10  18        0.82        0.00     20.38 o 
  12  10  18       71.22       46.09     22.38 o 
   1  11  18        1.10        1.87     13.29 o 
   2  11  18       15.52       20.73     14.32 o 
   3  11  18      202.48      238.59     19.98 o 
   4  11  18      362.78      316.93     20.78 o 
   5  11  18       23.49       42.46     13.60 o 
   6  11  18       12.92        4.66     12.78 o 
   7  11  18        2.81        0.00     13.81 o 
   8  11  18       30.38       15.09     14.52 o 
   9  11  18        1.73        3.99     14.25 o 
  10  11  18       10.19        4.44     13.84 o 
  11  11  18       33.35       42.86     21.99 o 
  12  11  18        1.41       42.04     22.66 o 
   0  12  18     1551.40     1601.51     58.00 o 
   1  12  18        2.04       13.21     14.41 o 
   2  12  18      287.01      287.47     21.44 o 
   3  12  18      624.19      617.93     30.24 o 
   4  12  18      135.81      175.88     16.89 o 
   5  12  18      409.70      366.14     21.32 o 
   6  12  18       40.50       36.92     13.85 o 
   7  12  18        0.97        0.00     14.35 o 
   8  12  18        0.04        3.89     15.48 o 
   9  12  18        6.80        2.16     15.13 o 
  10  12  18       51.62       53.99     15.31 o 
  11  12  18       69.50       50.65     19.60 o 
   1  13  18        6.75        3.55     14.19 o 
   2  13  18       13.06        4.56     14.49 o 
   3  13  18      247.42      237.83     21.08 o 
   4  13  18      188.69       97.93     17.96 o 
   5  13  18       40.11       26.73     14.00 o 
   6  13  18       12.90       24.20     14.09 o 
   7  13  18       22.10       42.11     16.60 o 
   8  13  18       61.79       54.20     17.74 o 
   9  13  18        0.43        0.00     14.87 o 
  10  13  18        0.62        6.23     16.68 o 
   0  14  18        8.39       65.81     27.93 o 
   1  14  18        8.09        6.59     14.85 o 
   2  14  18       33.18       52.83     16.78 o 
   3  14  18       13.51       11.34     15.39 o 
   4  14  18      156.17      131.95     19.09 o 
   5  14  18       20.18        9.77     15.99 o 
   6  14  18        0.14       11.86     15.91 o 
   7  14  18       25.72        0.00     17.63 o 
   8  14  18        8.27       32.10     19.94 o 
   9  14  18       17.36       31.32     17.90 o 
   1  15  18        5.33        0.00     18.02 o 
   2  15  18       18.46       24.31     15.87 o 
   3  15  18       97.92      112.56     19.48 o 
   4  15  18        0.10        7.78     16.42 o 
   5  15  18       22.35       25.87     16.78 o 
   6  15  18       53.51       62.16     18.11 o 
   7  15  18       13.58       27.85     20.64 o 
   8  15  18        0.07        0.00     19.20 o 
   0  16  18        0.35        0.00     26.76 o 
   1  16  18       67.59       32.30     19.83 o 
   2  16  18        0.01        0.00     15.97 o 
   3  16  18       39.75       30.15     17.28 o 
   4  16  18        4.61        6.94     17.16 o 
   5  16  18        3.81        0.00     17.26 o 
   6  16  18       20.67       47.10     22.08 o 
   7  16  18        1.85        0.00     19.40 o 
   1  17  18       68.80       78.64     33.74 o 
   2  17  18       12.05       23.40     21.02 o 
   3  17  18       42.68       60.32     19.25 o 
   4  17  18        0.17       11.40     18.06 o 
   5  17  18        6.08        0.00     17.37 o 
   0  18  18      100.22       96.20     33.78 o 
   1  18  18        1.79       10.75     21.23 o 
   2  18  18        0.00        0.00     20.71 o 
   1   1  19      339.51      290.52     11.78 o 
   2   1  19      212.24      159.46     11.68 o 
   3   1  19      304.87      278.54     19.55 o 
   4   1  19        3.22        0.00      4.20 o 
   5   1  19       69.94       84.37      9.45 o 
   6   1  19      446.42      419.25     16.62 o 
   7   1  19       76.78       90.19     10.13 o 
   8   1  19       49.00       55.76      9.87 o 
   9   1  19       30.25       55.94     12.73 o 
  10   1  19       50.56       51.64     14.85 o 
  11   1  19       32.57       26.61     13.61 o 
  12   1  19       79.77       79.36     15.65 o 
  13   1  19       12.87       14.15     18.70 o 
  14   1  19       43.62       32.69     21.90 o 
   0   2  19     2105.13     2217.46     54.82 o 
   1   2  19        0.69        0.00      5.01 o 
   2   2  19       20.13        7.09      6.64 o 
   3   2  19      119.28      106.85      8.30 o 
   4   2  19        0.00        0.00      6.49 o 
   5   2  19      950.52      864.54     63.10 o 
   6   2  19       66.42       74.39      9.36 o 
   7   2  19       34.80       44.45      9.42 o 
   8   2  19        0.19       18.67      9.51 o 
   9   2  19       15.64        0.00     10.80 o 
  10   2  19       10.24        0.00     12.16 o 
  11   2  19       59.68       63.61     14.09 o 
  12   2  19        0.66        0.00     13.38 o 
  13   2  19        0.91        0.00     19.06 o 
  14   2  19        6.19        1.15     20.14 o 
   1   3  19        0.03        5.83      4.33 o 
   2   3  19      179.78      127.54     31.31 o 
   3   3  19      477.18      539.60     16.83 o 
   4   3  19      172.05      179.37     10.93 o 
   5   3  19       28.65       26.31      8.53 o 
   6   3  19      392.47      459.31     17.13 o 
   7   3  19       26.40       44.56      9.84 o 
   8   3  19       24.91       11.04      9.47 o 
   9   3  19      214.21      271.82     16.27 o 
  10   3  19       91.52       88.75     14.30 o 
  11   3  19       10.98        0.00     12.79 o 
  12   3  19       32.71       23.50     13.86 o 
  13   3  19       18.46       24.14     17.58 o 
  14   3  19       20.94       22.60     21.18 o 
   0   4  19      215.48      270.47     18.78 o 
   1   4  19       52.99       19.64     10.68 o 
   2   4  19      436.76      259.77     75.90 o 
   3   4  19      184.30      179.22     12.25 o 
   4   4  19      384.21      392.66     15.37 o 
   5   4  19      654.87      683.01     20.78 o 
   6   4  19      492.87      448.78     29.37 o 
   7   4  19        4.80        0.00      9.23 o 
   8   4  19       18.03       13.42     10.05 o 
   9   4  19        0.01        1.79     11.11 o 
  10   4  19      199.22      202.40     17.20 o 
  11   4  19        6.27       14.55     13.55 o 
  12   4  19       63.94       78.55     18.49 o 
  13   4  19       25.70       18.85     17.30 o 
  14   4  19        7.52        0.00     20.81 o 
   1   5  19       27.53        7.29      5.98 o 
   2   5  19      698.86      464.78    101.85 o 
   3   5  19      398.10      348.89     16.42 o 
   4   5  19        3.96        0.00      8.07 o 
   5   5  19       42.37       35.80      9.52 o 
   6   5  19      251.53      241.00     13.87 o 
   7   5  19        6.73        0.00      9.13 o 
   8   5  19      239.94      193.83     13.48 o 
   9   5  19      265.23      281.12     16.97 o 
  10   5  19        1.98        0.00     12.18 o 
  11   5  19        6.62       22.52     13.50 o 
  12   5  19        4.33        6.84     16.82 o 
  13   5  19        2.45        0.00     17.14 o 
  14   5  19        0.88        0.00     19.03 o 
   0   6  19     1111.32      934.70     44.29 o 
   1   6  19      587.52      326.89     92.42 o 
   2   6  19       21.56       18.33      8.83 o 
   3   6  19       13.22       10.95      9.19 o 
   4   6  19     1740.72     1886.64     40.83 o 
   5   6  19      583.19      741.94     24.13 o 
   6   6  19        5.87        1.59      9.76 o 
   7   6  19       53.47       62.55     11.05 o 
   8   6  19      185.04      247.07     16.55 o 
   9   6  19       70.39       73.54     13.36 o 
  10   6  19       26.41       13.51     11.77 o 
  11   6  19        5.33        0.00     15.03 o 
  12   6  19      119.05       83.28     18.86 o 
  13   6  19        0.43        0.00     16.87 o 
  14   6  19        2.40        0.00     20.55 o 
   1   7  19       94.06       70.97     13.10 o 
   2   7  19     1085.04     1097.72     40.87 o 
   3   7  19      129.84      114.16     15.22 o 
   4   7  19       16.16        8.13     11.47 o 
   5   7  19      758.63      772.38     23.73 o 
   6   7  19     1513.50     1825.93     39.01 o 
   7   7  19        2.54        8.04     10.61 o 
   8   7  19      792.87      836.43     27.67 o 
   9   7  19       82.20      136.98     14.86 o 
  10   7  19        4.89        8.30     12.38 o 
  11   7  19        0.83        0.00     13.31 o 
  12   7  19        8.57        0.00     16.50 o 
  13   7  19        0.22        0.00     17.66 o 
   0   8  19      115.11       98.32     24.48 o 
   1   8  19      734.84      778.65     25.42 o 
   2   8  19     2004.18     2242.46     70.35 o 
   3   8  19      865.46      869.37     31.60 o 
   4   8  19      473.21      486.12     23.72 o 
   5   8  19      557.07      629.90     25.37 o 
   6   8  19      207.19      185.66     14.10 o 
   7   8  19       92.62       91.27     12.40 o 
   8   8  19       88.72      118.50     16.06 o 
   9   8  19      118.06      144.91     15.57 o 
  10   8  19      101.29      119.48     15.26 o 
  11   8  19       47.45       33.57     18.12 o 
  12   8  19        0.09        0.00     16.66 o 
  13   8  19       15.57        4.35     18.83 o 
   1   9  19      342.53      382.85     19.03 o 
   2   9  19      209.91      254.26     19.16 o 
   3   9  19       23.76       65.48     15.21 o 
   4   9  19       30.29       16.91     12.06 o 
   5   9  19      106.58      146.65     15.57 o 
   6   9  19      285.82      312.57     17.79 o 
   7   9  19       16.17       11.81     11.23 o 
   8   9  19       39.57       16.91     12.46 o 
   9   9  19      110.36      101.24     15.00 o 
  10   9  19      105.16      119.96     15.98 o 
  11   9  19        0.02       18.72     17.23 o 
  12   9  19       55.54       16.57     18.59 o 
   0  10  19     1300.13     1596.22     57.14 o 
   1  10  19        1.77        6.49     15.64 o 
   2  10  19      648.16      764.72     30.35 o 
   3  10  19       40.44       52.31     19.50 o 
   4  10  19     1098.11     1108.91     34.03 o 
   5  10  19        4.78       12.49     13.08 o 
   6  10  19       63.76       73.86     14.24 o 
   7  10  19       15.25        0.00     10.88 o 
   8  10  19       45.97       24.31     13.26 o 
   9  10  19       18.56       17.09     13.41 o 
  10  10  19      119.24      167.57     21.64 o 
  11  10  19       26.50       26.64     20.61 o 
  12  10  19        1.65        0.00     20.47 o 
   1  11  19      272.24      283.97     20.95 o 
   2  11  19        2.71        4.26     14.27 o 
   3  11  19     1267.13     1381.40     42.84 o 
   4  11  19        4.99       42.01     13.88 o 
   5  11  19      294.38      307.26     19.82 o 
   6  11  19        0.10        3.67     12.74 o 
   7  11  19       65.23       21.39     15.63 o 
   8  11  19        0.65        0.00     13.69 o 
   9  11  19       72.33      109.82     17.31 o 
  10  11  19       29.66       28.69     16.10 o 
  11  11  19       36.57       64.21     22.22 o 
   0  12  19       10.34       53.38     24.57 o 
   1  12  19       14.33       13.86     14.54 o 
   2  12  19      435.29      389.11     29.35 o 
   3  12  19       34.87       98.77     17.32 o 
   4  12  19        2.11        8.75     14.67 o 
   5  12  19        1.44       15.84     13.59 o 
   6  12  19       25.15       23.78     14.12 o 
   7  12  19      109.05       93.71     18.08 o 
   8  12  19        1.49        0.00     13.79 o 
   9  12  19        0.06        0.00     14.61 o 
  10  12  19       31.79       41.51     16.32 o 
  11  12  19        3.31        5.21     20.75 o 
   1  13  19       67.78       57.68     15.66 o 
   2  13  19       11.33        3.31     14.92 o 
   3  13  19       42.46       49.87     16.27 o 
   4  13  19       38.97       57.78     16.88 o 
   5  13  19        4.22        0.00     13.52 o 
   6  13  19       16.54       13.69     14.21 o 
   7  13  19        0.57       16.17     15.94 o 
   8  13  19       13.95       10.54     17.13 o 
   9  13  19       80.30       74.83     17.24 o 
  10  13  19       10.66        8.00     18.65 o 
   0  14  19      130.81       88.75     29.92 o 
   1  14  19        6.26       13.16     17.82 o 
   2  14  19       30.77       26.19     17.34 o 
   3  14  19        0.41        2.39     15.14 o 
   4  14  19       68.57       75.75     17.46 o 
   5  14  19       50.14       60.04     17.26 o 
   6  14  19       10.38        0.00     15.79 o 
   7  14  19        2.03        7.16     18.99 o 
   8  14  19        0.19        0.00     18.95 o 
   9  14  19        1.42        3.82     17.95 o 
   1  15  19        9.79        0.00     17.74 o 
   2  15  19        0.10       14.19     15.64 o 
   3  15  19       49.42       79.09     18.01 o 
   4  15  19        9.94        3.21     16.41 o 
   5  15  19       31.19       32.38     17.56 o 
   6  15  19        0.00       11.83     19.22 o 
   7  15  19       28.29       27.29     20.18 o 
   8  15  19       17.88       23.15     21.46 o 
   0  16  19       11.54        0.00     29.92 o 
   1  16  19        0.13        0.00     20.83 o 
   2  16  19       17.95       35.36     21.24 o 
   3  16  19       12.92       26.39     17.24 o 
   4  16  19        0.22        0.00     16.49 o 
   5  16  19        1.17        0.00     16.95 o 
   6  16  19        6.69       37.76     21.51 o 
   1  17  19        1.16       19.95     20.60 o 
   2  17  19       16.83       46.50     22.26 o 
   3  17  19        4.48        1.03     20.81 o 
   4  17  19        3.37        6.12     21.22 o 
   0   0  20     1406.16     1668.01     61.58 o 
   1   0  20        0.02        0.00      7.77 o 
   2   0  20     1272.06     1045.76     72.78 o 
   3   0  20       77.37       92.04     11.42 o 
   4   0  20       16.05        6.01     11.13 o 
   5   0  20        0.11        0.00      9.64 o 
   6   0  20      364.39      407.64     26.53 o 
   7   0  20      565.15      551.27     44.07 o 
   8   0  20     3588.88     3691.98     93.11 o 
   9   0  20     1197.39     1209.01     50.10 o 
  10   0  20        8.34       16.85     17.94 o 
  11   0  20       28.98       10.07     17.99 o 
  12   0  20        1.29        0.00     19.31 o 
  13   0  20       48.40        7.29     28.34 o 
  14   0  20        2.63        0.00     33.92 o 
   1   1  20      625.29      643.07     17.54 o 
   2   1  20        3.15        4.56      2.75 o 
   3   1  20        2.05        0.00      3.80 o 
   4   1  20      373.51      332.29     12.68 o 
   5   1  20        0.00        2.73      7.14 o 
   6   1  20      250.72      198.52     12.12 o 
   7   1  20      222.71      247.29     13.38 o 
   8   1  20       36.38       39.57     10.48 o 
   9   1  20       10.87        3.45     10.37 o 
  10   1  20      168.27      191.07     16.84 o 
  11   1  20        5.69        0.00     13.01 o 
  12   1  20       11.46        0.00     12.65 o 
  13   1  20       68.75       39.75     22.97 o 
  14   1  20       10.13        0.00     21.03 o 
   0   2  20        7.09       17.73      9.25 o 
   1   2  20       57.55       44.35      7.24 o 
   2   2  20      183.57      102.34     29.21 o 
   3   2  20        6.57        0.36      4.96 o 
   4   2  20        7.16       11.51      7.46 o 
   5   2  20      541.39      592.64     18.73 o 
   6   2  20       64.94       69.06      9.87 o 
   7   2  20        0.98       15.51      9.42 o 
   8   2  20      486.75      456.18     17.82 o 
   9   2  20      200.72      226.60     15.39 o 
  10   2  20      106.81      102.75     15.07 o 
  11   2  20        6.32        0.00     12.62 o 
  12   2  20       34.68       28.79     14.59 o 
  13   2  20        0.05        0.00     18.78 o 
  14   2  20       68.98       66.12     22.79 o 
   1   3  20       97.76       53.30     21.57 o 
   2   3  20     1948.48     1133.40    401.14 o 
   3   3  20       50.61       61.55     10.07 o 
   4   3  20      396.40      447.12     20.66 o 
   5   3  20       30.66       23.73      8.85 o 
   6   3  20      291.24      290.99     14.26 o 
   7   3  20       13.57        7.01      9.28 o 
   8   3  20        3.88        0.00      9.36 o 
   9   3  20       31.58       10.18     10.94 o 
  10   3  20      156.28      108.97     15.30 o 
  11   3  20        4.71       14.27     13.63 o 
  12   3  20        1.64        0.00     16.46 o 
  13   3  20        0.46        0.00     17.26 o 
  14   3  20       18.77        3.65     21.01 o 
   0   4  20      679.81      832.24     40.09 o 
   1   4  20      672.46      444.48    142.31 o 
   2   4  20       25.40       11.53      7.78 o 
   3   4  20      107.20      145.94     12.38 o 
   4   4  20      428.65      426.21     19.03 o 
   5   4  20       17.24       18.87      9.18 o 
   6   4  20       68.08       61.17     10.25 o 
   7   4  20        0.73        0.00      9.03 o 
   8   4  20       68.46       62.04     10.96 o 
   9   4  20        7.22        0.00     11.01 o 
  10   4  20       14.10       17.35     13.06 o 
  11   4  20       57.63       49.60     14.57 o 
  12   4  20        0.15        2.72     15.83 o 
  13   4  20        4.30       14.61     17.78 o 
  14   4  20        0.11        0.00     19.91 o 
   1   5  20      299.47      186.35     52.68 o 
   2   5  20        3.02        0.00      7.70 o 
   3   5  20      115.09      103.04     11.89 o 
   4   5  20       30.32       20.00      9.82 o 
   5   5  20     1332.60     1426.35     32.35 o 
   6   5  20       28.86       49.73     10.72 o 
   7   5  20       42.92       20.13     10.25 o 
   8   5  20       60.64       60.55     12.60 o 
   9   5  20        0.03        0.00     11.43 o 
  10   5  20       94.87       74.84     14.73 o 
  11   5  20       11.03       12.22     13.90 o 
  12   5  20        0.22       12.56     18.54 o 
  13   5  20       57.50       21.79     17.92 o 
  14   5  20        9.57        9.05     21.61 o 
   0   6  20      541.45      513.59     32.08 o 
   1   6  20      691.87      562.41     75.99 o 
   2   6  20      190.45      180.86     15.46 o 
   3   6  20      581.85      561.11     24.09 o 
   4   6  20      523.32      580.87     21.94 o 
   5   6  20      265.08      266.39     14.97 o 
   6   6  20      165.98      166.15     13.45 o 
   7   6  20       74.19       74.91     11.72 o 
   8   6  20      280.55      251.10     16.72 o 
   9   6  20        8.92       19.54     12.44 o 
  10   6  20        0.39        4.85     11.99 o 
  11   6  20       16.90        1.29     13.74 o 
  12   6  20       14.40       15.44     17.42 o 
  13   6  20        2.77        0.00     17.49 o 
   1   7  20      109.64       95.56     12.32 o 
   2   7  20       13.96       23.07     13.36 o 
   3   7  20      142.40      211.93     17.68 o 
   4   7  20      305.52      325.47     18.39 o 
   5   7  20      100.24       85.48     11.94 o 
   6   7  20        0.17       30.79     10.94 o 
   7   7  20      193.85      211.09     14.69 o 
   8   7  20       70.45      104.35     14.24 o 
   9   7  20        0.73       26.94     12.62 o 
  10   7  20        0.24        2.03     12.26 o 
  11   7  20       31.98       17.79     14.91 o 
  12   7  20        2.47        0.00     16.20 o 
  13   7  20        6.05        0.00     18.56 o 
   0   8  20       21.01        3.98     16.65 o 
   1   8  20       71.64       89.27     14.47 o 
   2   8  20      498.23      436.72     23.35 o 
   3   8  20       13.34       14.86     13.55 o 
   4   8  20       55.02       50.92     12.91 o 
   5   8  20      144.09      111.38     15.12 o 
   6   8  20      180.91      138.84     13.45 o 
   7   8  20       90.66      100.78     13.06 o 
   8   8  20        9.15       13.32     12.66 o 
   9   8  20       48.96       52.65     13.70 o 
  10   8  20      294.00      318.66     19.81 o 
  11   8  20       37.40       41.05     15.47 o 
  12   8  20        7.07        2.33     17.71 o 
   1   9  20       93.36       67.74     14.95 o 
   2   9  20      170.93      137.89     16.91 o 
   3   9  20      158.04      215.66     18.97 o 
   4   9  20       95.88       91.67     14.49 o 
   5   9  20      132.45      184.84     16.80 o 
   6   9  20       10.15       38.04     12.80 o 
   7   9  20       95.08      129.09     14.40 o 
   8   9  20       47.73       31.25     13.26 o 
   9   9  20       22.76       44.98     14.09 o 
  10   9  20      114.23      133.60     16.04 o 
  11   9  20        2.37        4.88     18.13 o 
  12   9  20       28.72       30.27     18.22 o 
   0  10  20      211.23      260.10     24.58 o 
   1  10  20      515.47      613.05     27.73 o 
   2  10  20      540.83      456.17     24.49 o 
   3  10  20      189.30      145.23     17.87 o 
   4  10  20      103.59      114.79     15.30 o 
   5  10  20      157.49      203.88     17.31 o 
   6  10  20      221.26      197.62     17.21 o 
   7  10  20       26.45       45.99     13.29 o 
   8  10  20        3.07        4.24     12.89 o 
   9  10  20        0.15        0.00     13.40 o 
  10  10  20        0.88       18.24     14.06 o 
  11  10  20        0.72        0.73     20.39 o 
   1  11  20       64.81       58.64     15.93 o 
   2  11  20      102.70      113.66     17.87 o 
   3  11  20      183.89      200.43     19.39 o 
   4  11  20       69.16       60.13     15.95 o 
   5  11  20       20.82       50.56     14.70 o 
   6  11  20        0.96        2.88     13.32 o 
   7  11  20      154.16      179.72     19.78 o 
   8  11  20        0.89        0.00     14.14 o 
   9  11  20        6.41        0.00     14.50 o 
  10  11  20       13.11       19.01     17.56 o 
  11  11  20       38.51       28.64     20.68 o 
   0  12  20      782.60      878.06     89.44 o 
   1  12  20      120.46      145.86     18.23 o 
   2  12  20      663.61      732.06     35.77 o 
   3  12  20        2.84        6.81     15.08 o 
   4  12  20      222.34      235.31     24.02 o 
   5  12  20      115.64      161.53     17.07 o 
   6  12  20       40.88       43.51     15.03 o 
   7  12  20       58.09       56.63     17.75 o 
   8  12  20        0.98        0.00     14.49 o 
   9  12  20       19.78       13.22     15.55 o 
  10  12  20        2.27        7.81     16.15 o 
   1  13  20       99.04       89.00     19.54 o 
   2  13  20       80.45       95.48     17.49 o 
   3  13  20       33.92       57.63     16.44 o 
   4  13  20      649.17      644.06     31.75 o 
   5  13  20       53.90       20.35     15.87 o 
   6  13  20       29.92       13.98     14.41 o 
   7  13  20       21.44        5.60     16.07 o 
   8  13  20       17.91       28.43     17.90 o 
   9  13  20       23.50       14.40     19.02 o 
   0  14  20       32.31       53.78     26.82 o 
   1  14  20        1.79       18.59     18.66 o 
   2  14  20       25.68        1.84     18.11 o 
   3  14  20       17.68       45.81     17.07 o 
   4  14  20      124.49      158.35     20.32 o 
   5  14  20        0.03       31.31     16.62 o 
   6  14  20       49.65       75.26     28.93 o 
   7  14  20       21.40       46.55     20.56 o 
   8  14  20       65.61       93.61     23.56 o 
   1  15  20        0.12        0.28     18.21 o 
   2  15  20        1.30        5.56     19.00 o 
   3  15  20       42.60       49.60     17.57 o 
   4  15  20       35.69       22.88     17.00 o 
   5  15  20       34.27       18.71     24.63 o 
   6  15  20       46.97       42.82     26.53 o 
   7  15  20       18.08       32.77     20.85 o 
   0  16  20       21.66       60.78     61.06 o 
   1  16  20       37.67       16.67     21.01 o 
   2  16  20       37.20       30.98     20.04 o 
   3  16  20        7.67        0.00     18.97 o 
   4  16  20       38.76       22.46     18.27 o 
   5  16  20        0.02        3.35     21.38 o 
   1  17  20        6.91       32.23     21.65 o 
   2  17  20       65.11       46.95     22.22 o 
   3  17  20        0.49        8.86     25.53 o 
   1   1  21       72.40       90.30      7.75 o 
   2   1  21        1.84        0.00      2.64 o 
   3   1  21      273.87      254.96     25.76 o 
   4   1  21      457.13      415.17     22.43 o 
   5   1  21       90.12       86.62      9.84 o 
   6   1  21      141.24      176.61     12.08 o 
   7   1  21      142.25      155.72     12.16 o 
   8   1  21      133.84      135.59     12.10 o 
   9   1  21        3.15        0.00     12.62 o 
  10   1  21       31.65        9.42     13.35 o 
  11   1  21        4.77        0.00     13.52 o 
  12   1  21        2.93        0.00     13.98 o 
  13   1  21        6.56        0.00     18.59 o 
  14   1  21        5.91       15.06     21.77 o 
   0   2  21       84.57       61.82     10.86 o 
   1   2  21     2411.21     2458.16     45.93 o 
   2   2  21      214.80      213.30     21.17 o 
   3   2  21        1.40        6.94      8.28 o 
   4   2  21       38.72       33.41      8.67 o 
   5   2  21       69.55       69.15      9.81 o 
   6   2  21       45.64       44.57      9.96 o 
   7   2  21        8.01       10.64      9.68 o 
   8   2  21        3.27        5.52      9.58 o 
   9   2  21      141.94      171.01     14.65 o 
  10   2  21        0.04        0.00     12.54 o 
  11   2  21        6.98        4.11     13.56 o 
  12   2  21        7.77        3.88     14.23 o 
  13   2  21       47.32       45.53     18.14 o 
  14   2  21        6.48        5.99     20.54 o 
   1   3  21      577.08      583.61     89.25 o 
   2   3  21      180.11      115.02     25.93 o 
   3   3  21      401.95      334.69     57.49 o 
   4   3  21       24.22       14.94      8.67 o 
   5   3  21       16.64        1.16      8.63 o 
   6   3  21      104.80      102.17     11.00 o 
   7   3  21      372.96      389.48     16.82 o 
   8   3  21      125.83      115.18     12.18 o 
   9   3  21       43.00        8.50     11.43 o 
  10   3  21        9.06       10.84     13.10 o 
  11   3  21       32.82       21.02     14.20 o 
  12   3  21       14.12        1.66     14.32 o 
  13   3  21       20.99       24.51     18.01 o 
  14   3  21        0.23        0.00     21.10 o 
   0   4  21      139.90      227.15     26.64 o 
   1   4  21      366.96      358.08     50.23 o 
   2   4  21      917.28     1005.18     33.41 o 
   3   4  21       31.20       24.16      9.62 o 
   4   4  21       10.30       13.23      9.84 o 
   5   4  21       67.39       87.90     11.12 o 
   6   4  21      590.34      663.56     22.11 o 
   7   4  21       79.86       66.48     11.21 o 
   8   4  21       37.25       19.45     11.69 o 
   9   4  21      156.78      183.96     15.29 o 
  10   4  21       92.80       93.25     15.50 o 
  11   4  21        9.86       13.52     14.06 o 
  12   4  21       31.28       30.97     17.65 o 
  13   4  21        0.87        0.00     18.50 o 
   1   5  21       20.52        4.73     10.30 o 
   2   5  21      512.13      537.58     23.52 o 
   3   5  21        4.58        0.00     10.19 o 
   4   5  21       22.83        3.73     10.16 o 
   5   5  21      982.34     1094.82     27.95 o 
   6   5  21        3.80        0.00      9.72 o 
   7   5  21       96.15       84.97     11.64 o 
   8   5  21       52.73       37.09     12.61 o 
   9   5  21        0.38       15.89     12.01 o 
  10   5  21       34.26        9.60     13.90 o 
  11   5  21      142.74      153.79     17.49 o 
  12   5  21       15.37        8.01     17.21 o 
  13   5  21        7.93       21.90     18.57 o 
   0   6  21        3.02       25.73     19.29 o 
   1   6  21      451.97      472.73     19.78 o 
   2   6  21        1.53        0.00     11.38 o 
   3   6  21       45.88       62.47     13.44 o 
   4   6  21      176.99      174.72     14.23 o 
   5   6  21      133.28      187.01     14.10 o 
   6   6  21      195.92      212.79     14.34 o 
   7   6  21      376.71      363.16     17.17 o 
   8   6  21       30.40       19.37     12.17 o 
   9   6  21       18.42       12.91     12.49 o 
  10   6  21        8.50        6.24     13.86 o 
  11   6  21       19.94       32.91     17.42 o 
  12   6  21       35.00       21.63     18.23 o 
  13   6  21        1.36        0.00     17.73 o 
   1   7  21      141.85      151.84     16.05 o 
   2   7  21     1249.08     1290.68     37.79 o 
   3   7  21      317.10      273.18     18.98 o 
   4   7  21       16.93       28.07     12.38 o 
   5   7  21      721.10      791.61     26.78 o 
   6   7  21      418.85      392.90     20.43 o 
   7   7  21      136.26      173.32     14.31 o 
   8   7  21      239.29      270.16     17.70 o 
   9   7  21      405.08      481.94     25.42 o 
  10   7  21       74.14       87.79     14.52 o 
  11   7  21       18.02       14.81     15.06 o 
  12   7  21        2.97        0.00     17.51 o 
   0   8  21        1.45        0.00     15.23 o 
   1   8  21      606.30      655.83     27.98 o 
   2   8  21       16.77        0.00     13.15 o 
   3   8  21       98.07       76.95     15.03 o 
   4   8  21      127.67      144.55     15.40 o 
   5   8  21      326.03      346.58     18.65 o 
   6   8  21       46.77       86.68     12.84 o 
   7   8  21       28.39       33.66     11.85 o 
   8   8  21       80.00       66.66     13.72 o 
   9   8  21      122.73      134.24     15.86 o 
  10   8  21        7.83       28.00     13.77 o 
  11   8  21       17.45       37.06     15.69 o 
  12   8  21        9.50       16.93     18.58 o 
   1   9  21       20.56        6.17     13.39 o 
   2   9  21        1.54        0.00     13.18 o 
   3   9  21       55.64       44.89     15.53 o 
   4   9  21       83.35       83.23     14.90 o 
   5   9  21       68.75       60.51     14.20 o 
   6   9  21        0.37        0.00     11.90 o 
   7   9  21      108.34      106.03     13.47 o 
   8   9  21       14.44       15.35     12.85 o 
   9   9  21       73.41       93.65     15.40 o 
  10   9  21       10.27        0.00     13.47 o 
  11   9  21       15.40       13.34     18.50 o 
  12   9  21        3.95        9.97     19.17 o 
   0  10  21     1628.52     1459.88     69.34 o 
   1  10  21      146.46      183.32     18.14 o 
   2  10  21        3.82       12.00     13.90 o 
   3  10  21       14.28       10.02     14.56 o 
   4  10  21      326.82      316.72     22.54 o 
   5  10  21      271.51      231.40     18.55 o 
   6  10  21       99.16      127.46     20.92 o 
   7  10  21      181.32      226.06     18.74 o 
   8  10  21       73.55       80.66     16.18 o 
   9  10  21        9.51       18.48     14.22 o 
  10  10  21       32.49       18.12     14.44 o 
  11  10  21        0.97        0.00     19.29 o 
   1  11  21        9.32       12.04     16.56 o 
   2  11  21       50.27       71.33     16.65 o 
   3  11  21        0.82        0.00     14.68 o 
   4  11  21        2.23        0.00     14.12 o 
   5  11  21       26.51       29.95     14.76 o 
   6  11  21       21.55       37.38     14.24 o 
   7  11  21       15.57       29.51     14.70 o 
   8  11  21       21.32       10.50     14.38 o 
   9  11  21        4.41        0.00     14.87 o 
  10  11  21       28.40       23.63     16.21 o 
   0  12  21      129.41      157.36     31.56 o 
   1  12  21       69.65       72.79     18.67 o 
   2  12  21        0.49       12.37     15.20 o 
   3  12  21        3.99        6.36     14.56 o 
   4  12  21      165.89      143.24     18.74 o 
   5  12  21        2.36        0.28     13.76 o 
   6  12  21        9.99        6.10     14.29 o 
   7  12  21      131.52      164.12     20.59 o 
   8  12  21        0.05        0.00     14.79 o 
   9  12  21        4.81        4.12     16.71 o 
  10  12  21       11.36       25.81     16.90 o 
   1  13  21      183.12      253.97     26.71 o 
   2  13  21       35.94       24.08     17.79 o 
   3  13  21       73.39       54.25     16.79 o 
   4  13  21        1.85       25.80     16.12 o 
   5  13  21       69.49       64.61     17.26 o 
   6  13  21       14.08       22.69     15.59 o 
   7  13  21        9.67       11.39     16.60 o 
   8  13  21        8.53        0.00     15.97 o 
   9  13  21        9.33       20.57     16.44 o 
   0  14  21       51.09        7.25     43.49 o 
   1  14  21       34.18       45.37     19.38 o 
   2  14  21        0.08       13.60     18.04 o 
   3  14  21       38.56       54.10     17.65 o 
   4  14  21        5.87       34.71     17.34 o 
   5  14  21       45.16       43.78     18.51 o 
   6  14  21        0.21       10.73     18.85 o 
   7  14  21       16.25        9.69     19.70 o 
   8  14  21        2.66        0.00     20.28 o 
   1  15  21       34.53       19.81     19.00 o 
   2  15  21       40.53       43.58     19.82 o 
   3  15  21        0.16       20.19     19.23 o 
   4  15  21       29.10       20.07     17.70 o 
   5  15  21        0.37       27.93     18.20 o 
   6  15  21       21.02       35.34     22.52 o 
   0  16  21        3.78       15.62     28.88 o 
   1  16  21        9.15       26.13     20.78 o 
   2  16  21       30.58       30.99     20.61 o 
   3  16  21        9.65        8.20     23.09 o 
   4  16  21        8.40        0.00     24.84 o 
   0   0  22       12.59       37.48     14.75 o 
   1   0  22      381.91      356.92     18.43 o 
   2   0  22      106.57       41.58     17.02 o 
   3   0  22      388.28      354.17     32.68 o 
   4   0  22     1125.44     1183.16     38.80 o 
   5   0  22      110.37      146.48     15.99 o 
   6   0  22      193.63      217.91     18.63 o 
   7   0  22        7.35        0.00     12.62 o 
   8   0  22        7.85       25.58     15.06 o 
   9   0  22        1.93        0.81     18.05 o 
  10   0  22        0.07        0.00     18.17 o 
  11   0  22        0.01        0.00     25.30 o 
  12   0  22       16.22        6.89     20.43 o 
  13   0  22      436.94      421.52     64.77 o 
   1   1  22        3.47        0.00      6.58 o 
   2   1  22       73.77       89.05     12.28 o 
   3   1  22       88.04       57.58      8.67 o 
   4   1  22      251.64      270.33     13.55 o 
   5   1  22       24.39        0.00      8.77 o 
   6   1  22       12.68        9.17      9.18 o 
   7   1  22      342.09      329.33     15.47 o 
   8   1  22       31.76       25.53     10.28 o 
   9   1  22       71.77      102.06     15.32 o 
  10   1  22      203.60      163.49     21.38 o 
  11   1  22       10.63        0.00     14.16 o 
  12   1  22        1.14        4.55     14.23 o 
  13   1  22        7.11        0.00     20.25 o 
   0   2  22      646.00      658.14     25.43 o 
   1   2  22      136.79      157.82     10.03 o 
   2   2  22       28.02       15.28      5.57 o 
   3   2  22        4.37        5.62      8.11 o 
   4   2  22      163.50      173.90     12.54 o 
   5   2  22        3.96        0.00      8.72 o 
   6   2  22        5.35        5.72      9.26 o 
   7   2  22       56.67       71.54     11.19 o 
   8   2  22       78.49       66.17     11.23 o 
   9   2  22       82.76       82.26     13.95 o 
  10   2  22       26.73       22.66     13.56 o 
  11   2  22       32.83       28.15     13.97 o 
  12   2  22       45.16       37.07     15.53 o 
  13   2  22        0.17        1.85     17.73 o 
   1   3  22      563.66      581.56     17.64 o 
   2   3  22      171.84      182.31     17.06 o 
   3   3  22       15.71       35.69     10.39 o 
   4   3  22      503.63      467.04     20.43 o 
   5   3  22      438.07      407.90     16.61 o 
   6   3  22      381.44      348.48     16.12 o 
   7   3  22       45.38       62.80     10.87 o 
   8   3  22       59.90       47.12     11.11 o 
   9   3  22        2.35        1.73     11.17 o 
  10   3  22        7.90        9.48     13.62 o 
  11   3  22       27.58        0.00     14.25 o 
  12   3  22       17.04       17.10     16.04 o 
  13   3  22       27.59        9.60     18.88 o 
   0   4  22       53.38      130.23     17.59 o 
   1   4  22     2008.33     1913.47     39.29 o 
   2   4  22      253.84      291.99     16.24 o 
   3   4  22      146.08      129.64     12.77 o 
   4   4  22      121.03      133.65     12.60 o 
   5   4  22      698.94      721.72     22.52 o 
   6   4  22      205.48      255.06     14.57 o 
   7   4  22       10.01        0.00      9.53 o 
   8   4  22       18.77        6.35     11.84 o 
   9   4  22       69.79       52.49     12.93 o 
  10   4  22        0.23        0.00     12.52 o 
  11   4  22       49.53       35.85     15.20 o 
  12   4  22       25.84       35.63     15.34 o 
  13   4  22        0.62        0.00     17.37 o 
   1   5  22      795.45      840.04     31.82 o 
   2   5  22      791.34      770.84     25.35 o 
   3   5  22       77.91       93.71     12.67 o 
   4   5  22        0.06        0.00     10.02 o 
   5   5  22      130.19      181.30     13.51 o 
   6   5  22       32.33       18.75     10.66 o 
   7   5  22       43.43       59.55     11.50 o 
   8   5  22       21.88        5.89     11.40 o 
   9   5  22       42.56       16.20     12.57 o 
  10   5  22       50.45       37.09     15.15 o 
  11   5  22       22.04       26.97     15.19 o 
  12   5  22       17.72       16.91     18.29 o 
  13   5  22        8.88        0.00     16.81 o 
   0   6  22      333.65      334.67     24.07 o 
   1   6  22        4.35        0.00     11.96 o 
   2   6  22      353.68      376.09     20.73 o 
   3   6  22       42.87       35.88     11.67 o 
   4   6  22      245.45      289.83     16.39 o 
   5   6  22        1.30       10.03     11.23 o 
   6   6  22       40.58       55.16     11.81 o 
   7   6  22      159.18      167.08     14.04 o 
   8   6  22       25.97       12.81     12.30 o 
   9   6  22        0.02        0.00     11.80 o 
  10   6  22       22.38       39.72     14.83 o 
  11   6  22        0.73        0.10     14.31 o 
  12   6  22       56.06       80.35     20.17 o 
   1   7  22      257.94      176.30     17.03 o 
   2   7  22       15.44       17.65     13.13 o 
   3   7  22      330.81      297.22     20.01 o 
   4   7  22      564.47      515.37     21.21 o 
   5   7  22      224.95      255.08     16.67 o 
   6   7  22       16.15        1.38     10.79 o 
   7   7  22       56.10       63.87     12.35 o 
   8   7  22        1.19        0.00     11.76 o 
   9   7  22       11.29       28.19     12.93 o 
  10   7  22      149.42      169.31     18.59 o 
  11   7  22       28.64       18.29     15.11 o 
  12   7  22        2.45        0.00     20.57 o 
   0   8  22      745.10      840.90     50.50 o 
   1   8  22       24.79       10.82     13.19 o 
   2   8  22      134.70      122.07     16.15 o 
   3   8  22       27.62       21.55     13.99 o 
   4   8  22        1.63        0.00     12.87 o 
   5   8  22       19.00       29.45     12.37 o 
   6   8  22      286.84      342.41     18.74 o 
   7   8  22       70.43       58.06     12.34 o 
   8   8  22       55.71       53.16     14.24 o 
   9   8  22       22.56       28.90     13.70 o 
  10   8  22        0.04        8.69     13.83 o 
  11   8  22       34.49       22.62     24.89 o 
  12   8  22        4.77        0.00     21.86 o 
   1   9  22      134.86      176.11     17.97 o 
   2   9  22      156.63      210.23     19.32 o 
   3   9  22        3.37        0.00     13.55 o 
   4   9  22       25.76       10.88     14.97 o 
   5   9  22       30.32       30.94     13.83 o 
   6   9  22       39.78       76.56     13.74 o 
   7   9  22       18.00        1.00     12.26 o 
   8   9  22        2.63        0.00     15.72 o 
   9   9  22      119.06      108.32     15.72 o 
  10   9  22       40.16       42.58     15.23 o 
  11   9  22        0.00        0.00     17.15 o 
   0  10  22      195.37      281.35     34.19 o 
   1  10  22      123.99      145.29     20.71 o 
   2  10  22      418.56      431.23     24.55 o 
   3  10  22       54.49       20.31     15.17 o 
   4  10  22       21.25       22.45     15.39 o 
   5  10  22      111.67       91.50     15.58 o 
   6  10  22       69.21       75.38     14.41 o 
   7  10  22        7.45        5.98     14.07 o 
   8  10  22        5.58        0.04     13.39 o 
   9  10  22       43.12       32.89     14.63 o 
  10  10  22       30.56       18.92     22.99 o 
  11  10  22       25.92        7.88     21.20 o 
   1  11  22        0.41       31.94     18.04 o 
   2  11  22       29.69       39.88     16.06 o 
   3  11  22      112.19      133.40     18.12 o 
   4  11  22        0.38        0.00     14.87 o 
   5  11  22       37.29       20.58     14.43 o 
   6  11  22       18.94       15.60     14.56 o 
   7  11  22       14.34       35.17     15.36 o 
   8  11  22       43.56       23.54     16.01 o 
   9  11  22        1.16        3.40     15.43 o 
  10  11  22        0.28        0.00     15.45 o 
   0  12  22      103.23       90.14     28.51 o 
   1  12  22       19.28       20.07     17.74 o 
   2  12  22       40.55       49.77     18.84 o 
   3  12  22      139.70      110.67     17.91 o 
   4  12  22       49.71       53.45     16.53 o 
   5  12  22        1.05        0.00     15.17 o 
   6  12  22      110.04      116.51     17.36 o 
   7  12  22       21.36       18.63     15.26 o 
   8  12  22        3.02        0.00     15.02 o 
   9  12  22       39.88       35.31     21.29 o 
   1  13  22       81.31       87.60     20.75 o 
   2  13  22        0.11       14.91     17.95 o 
   3  13  22        9.13       23.98     16.47 o 
   4  13  22      128.32      105.83     18.99 o 
   5  13  22       99.73      119.82     18.82 o 
   6  13  22       50.74       67.78     18.20 o 
   7  13  22       77.55       85.48     18.60 o 
   8  13  22       35.10       24.91     16.62 o 
   0  14  22       14.71        5.90     25.18 o 
   1  14  22       23.03       33.80     19.46 o 
   2  14  22        0.09       28.12     19.30 o 
   3  14  22       11.28       17.41     19.47 o 
   4  14  22        0.25        0.00     16.51 o 
   5  14  22       31.37       38.03     23.48 o 
   6  14  22        0.59        0.20     19.26 o 
   7  14  22        0.87        6.17     20.47 o 
   1  15  22       13.69        0.00     20.21 o 
   2  15  22       36.34       50.56     20.47 o 
   3  15  22        0.00        6.80     20.37 o 
   4  15  22       25.90       15.04     20.52 o 
   5  15  22       19.77       37.45     18.50 o 
   0  16  22        0.04        0.00     30.84 o 
   1  16  22       61.22       60.50     21.56 o 
   2  16  22        0.01        8.43     21.44 o 
   3  16  22       22.15       15.32     20.95 o 
   1   1  23      173.81      129.11      9.69 o 
   2   1  23        0.63        0.00      8.05 o 
   3   1  23       86.59       79.99     11.06 o 
   4   1  23       51.70       47.69     10.31 o 
   5   1  23      141.40      139.12     11.94 o 
   6   1  23      190.71      191.48     13.06 o 
   7   1  23       20.51       17.38     10.18 o 
   8   1  23      168.20      199.61     13.97 o 
   9   1  23      202.42      190.64     17.54 o 
  10   1  23        8.26        6.20     13.28 o 
  11   1  23        6.61       10.89     14.41 o 
  12   1  23       47.86       40.09     15.56 o 
  13   1  23       59.72       52.34     23.15 o 
   0   2  23      448.69      593.05     24.65 o 
   1   2  23        8.68        0.00      7.76 o 
   2   2  23       13.04       10.61      8.74 o 
   3   2  23      102.05       59.03      9.64 o 
   4   2  23      829.97      909.20     25.64 o 
   5   2  23      881.70      909.83     24.66 o 
   6   2  23      174.20      162.35     12.65 o 
   7   2  23      204.65      197.90     13.93 o 
   8   2  23       34.55       13.79     10.63 o 
   9   2  23       10.17        1.33     12.89 o 
  10   2  23       41.69       31.13     14.29 o 
  11   2  23       47.88       31.18     14.75 o 
  12   2  23        2.58        0.00     14.35 o 
  13   2  23        6.02       21.44     20.31 o 
   1   3  23       87.91       88.26      9.54 o 
   2   3  23     1431.77     1483.35     32.97 o 
   3   3  23       20.69       49.53     10.91 o 
   4   3  23       66.50       46.22     10.46 o 
   5   3  23       22.87       10.35      9.60 o 
   6   3  23       67.16       80.98     11.19 o 
   7   3  23       76.36       66.50     11.66 o 
   8   3  23        1.72       12.91     11.73 o 
   9   3  23      293.40      336.94     18.73 o 
  10   3  23       10.77       22.49     14.04 o 
  11   3  23        1.59        0.00     14.28 o 
  12   3  23       27.79       19.99     15.58 o 
  13   3  23        2.33        0.00     17.36 o 
   0   4  23      415.91      388.69     22.09 o 
   1   4  23      725.60      860.44     26.42 o 
   2   4  23        8.72        3.69     10.78 o 
   3   4  23      245.63      235.88     15.22 o 
   4   4  23       94.28       74.00     11.55 o 
   5   4  23      305.35      306.91     15.85 o 
   6   4  23      125.60      123.70     12.54 o 
   7   4  23       22.01        0.30     10.47 o 
   8   4  23        3.56        0.00     11.43 o 
   9   4  23      115.72      108.13     14.09 o 
  10   4  23        3.46        0.00     13.46 o 
  11   4  23      104.85      126.87     17.85 o 
  12   4  23       51.72       34.52     15.96 o 
  13   4  23        0.62        0.00     18.36 o 
   1   5  23        0.39        0.00     11.85 o 
   2   5  23      211.35      253.34     16.41 o 
   3   5  23       78.62       88.49     13.01 o 
   4   5  23       46.70       55.06     11.78 o 
   5   5  23      452.14      464.44     20.08 o 
   6   5  23      172.80      186.93     14.31 o 
   7   5  23       19.12       12.84     10.90 o 
   8   5  23        7.02        8.45     12.00 o 
   9   5  23        7.40        0.00     12.03 o 
  10   5  23       23.16       22.58     14.38 o 
  11   5  23        8.44       29.79     15.51 o 
  12   5  23       15.97       47.64     18.55 o 
   0   6  23     1786.63     1996.55     81.27 o 
   1   6  23      368.24      340.59     20.06 o 
   2   6  23        1.53        4.66     12.32 o 
   3   6  23      128.21      124.55     14.13 o 
   4   6  23       12.76       21.35     12.38 o 
   5   6  23       99.68       64.75     12.52 o 
   6   6  23      221.40      238.28     15.33 o 
   7   6  23      166.60      149.97     13.98 o 
   8   6  23       58.24       50.09     13.36 o 
   9   6  23       40.91       20.39     12.64 o 
  10   6  23       44.90       62.49     15.63 o 
  11   6  23      107.61       84.86     17.20 o 
  12   6  23       18.14       26.62     18.53 o 
   1   7  23      324.33      292.78     19.77 o 
   2   7  23        2.43        0.00     12.08 o 
   3   7  23      972.05     1128.17     49.91 o 
   4   7  23      369.94      377.30     20.18 o 
   5   7  23       14.42       20.77     11.81 o 
   6   7  23       12.53        0.00     11.38 o 
   7   7  23       64.01       40.48     11.69 o 
   8   7  23       21.00       17.98     13.05 o 
   9   7  23       53.29       33.39     13.61 o 
  10   7  23        0.02        7.73     14.83 o 
  11   7  23       23.75       15.13     15.84 o 
  12   7  23        4.47        0.63     18.40 o 
   0   8  23       82.46       69.64     24.13 o 
   1   8  23       27.44        0.00     13.07 o 
   2   8  23      104.37       52.90     14.79 o 
   3   8  23      110.75      114.66     16.95 o 
   4   8  23       12.28       17.74     14.22 o 
   5   8  23       70.77       57.32     12.83 o 
   6   8  23        0.04        3.65     12.28 o 
   7   8  23       23.53        9.07     13.02 o 
   8   8  23        5.79        1.80     12.59 o 
   9   8  23       44.08       65.38     14.86 o 
  10   8  23        6.49       14.33     15.75 o 
  11   8  23        2.94        0.00     15.10 o 
   1   9  23       84.15       66.28     17.63 o 
   2   9  23      161.82      113.74     16.82 o 
   3   9  23        3.55        0.00     13.50 o 
   4   9  23      202.92      230.33     20.51 o 
   5   9  23      166.02      201.63     16.77 o 
   6   9  23      154.67      143.85     15.30 o 
   7   9  23       16.10       43.89     14.81 o 
   8   9  23       87.29       85.12     15.29 o 
   9   9  23       11.45        0.00     13.10 o 
  10   9  23       23.79       17.26     14.58 o 
  11   9  23        0.32       11.10     18.61 o 
   0  10  23       12.74        0.00     22.48 o 
   1  10  23       41.52       72.56     18.32 o 
   2  10  23      198.47      181.21     22.28 o 
   3  10  23        0.58        4.70     14.15 o 
   4  10  23       12.31       18.38     15.37 o 
   5  10  23      309.11      340.11     21.52 o 
   6  10  23       68.93       59.83     14.19 o 
   7  10  23        1.65        0.00     13.53 o 
   8  10  23        1.94        0.00     15.52 o 
   9  10  23       20.19        0.00     13.94 o 
  10  10  23       18.68       22.14     16.38 o 
   1  11  23      134.47      120.14     25.55 o 
   2  11  23       29.70       10.88     17.20 o 
   3  11  23       14.37       18.34     15.58 o 
   4  11  23        0.20        0.00     14.49 o 
   5  11  23       14.71        0.00     15.32 o 
   6  11  23        5.31       18.60     14.25 o 
   7  11  23       13.90        4.19     14.91 o 
   8  11  23       76.86      108.59     18.05 o 
   9  11  23       12.01        0.00     15.63 o 
   0  12  23       13.91       20.18     25.45 o 
   1  12  23       11.02        5.44     17.33 o 
   2  12  23        7.00        0.00     16.93 o 
   3  12  23       11.71        7.65     17.78 o 
   4  12  23        3.57       16.92     16.08 o 
   5  12  23        0.75        0.00     15.63 o 
   6  12  23        9.85        0.00     14.28 o 
   7  12  23        0.14        0.00     14.91 o 
   8  12  23        5.16        0.00     15.78 o 
   1  13  23        0.17        8.39     18.02 o 
   2  13  23        1.87        0.88     17.94 o 
   3  13  23        0.16        0.00     18.87 o 
   4  13  23       50.96       73.66     21.06 o 
   5  13  23       73.94      112.89     19.58 o 
   6  13  23       10.77       12.62     19.56 o 
   7  13  23        1.11        4.00     18.02 o 
   0  14  23       14.02       48.59     36.70 o 
   1  14  23        3.84        3.31     18.74 o 
   2  14  23       13.27        5.94     18.81 o 
   3  14  23       12.07       16.40     20.12 o 
   4  14  23      108.03      144.63     23.80 o 
   5  14  23       30.46       33.74     18.21 o 
   6  14  23        0.15        0.00     19.65 o 
   1  15  23        0.00        0.00     19.20 o 
   2  15  23       15.44       38.08     30.27 o 
   3  15  23        9.26        0.00     27.42 o 
   4  15  23        6.24       46.48     21.76 o 
   0  16  23        0.00        0.00     28.01 o 
   0   0  24      306.67      410.37     29.32 o 
   1   0  24      111.90      144.91     14.55 o 
   2   0  24       13.88        1.77     13.28 o 
   3   0  24       22.74        2.96     12.85 o 
   4   0  24       53.57       59.42     15.53 o 
   5   0  24      182.99      178.19     18.40 o 
   6   0  24       15.97       29.03     14.20 o 
   7   0  24       25.58       25.74     14.85 o 
   8   0  24      131.79      137.21     18.27 o 
   9   0  24      149.40      103.21     22.86 o 
  10   0  24        1.22        0.62     21.08 o 
  11   0  24      182.80      161.06     34.15 o 
  12   0  24       22.44       20.06     22.20 o 
   1   1  24       33.41       26.89      8.18 o 
   2   1  24      135.53      121.38     10.93 o 
   3   1  24       77.45       70.88     10.96 o 
   4   1  24      110.33      109.96     12.39 o 
   5   1  24      538.93      625.22     20.99 o 
   6   1  24       34.98        5.90      9.66 o 
   7   1  24      188.68      195.99     13.70 o 
   8   1  24        1.41        6.67     10.39 o 
   9   1  24      140.36      131.00     16.73 o 
  10   1  24       34.76       37.13     14.86 o 
  11   1  24       13.64        0.35     14.51 o 
  12   1  24       17.47        5.56     16.23 o 
   0   2  24      787.61      821.98     29.54 o 
   1   2  24       25.04        3.03      8.90 o 
   2   2  24      120.25      111.78     11.10 o 
   3   2  24      153.76      162.30     13.31 o 
   4   2  24        6.17       16.95     10.17 o 
   5   2  24       30.43       41.68     10.31 o 
   6   2  24       13.67       11.00      9.88 o 
   7   2  24        0.53       20.76     10.60 o 
   8   2  24        0.01       12.77     10.74 o 
   9   2  24        1.88       13.81     13.35 o 
  10   2  24       69.80       61.84     15.31 o 
  11   2  24        1.28        0.00     14.22 o 
  12   2  24        3.55       20.41     15.93 o 
   1   3  24       26.44       35.12     10.32 o 
   2   3  24      284.97      272.04     14.34 o 
   3   3  24      105.34      111.14     12.88 o 
   4   3  24       14.12        0.00     10.51 o 
   5   3  24      165.90      148.69     13.09 o 
   6   3  24       27.33       18.03     10.46 o 
   7   3  24        6.43        2.58     10.42 o 
   8   3  24        1.00        0.96     11.87 o 
   9   3  24        6.83        0.00     12.98 o 
  10   3  24        0.08        0.00     13.92 o 
  11   3  24        0.04       19.68     14.85 o 
  12   3  24        3.68       10.91     15.09 o 
   0   4  24      443.96      645.60     28.42 o 
   1   4  24       25.39       48.91     11.70 o 
   2   4  24        9.60        9.37     10.96 o 
   3   4  24       69.77       72.68     12.33 o 
   4   4  24       84.10       53.62     12.04 o 
   5   4  24      163.53      153.14     14.00 o 
   6   4  24      149.71      177.27     14.79 o 
   7   4  24        1.76        0.00     10.15 o 
   8   4  24       33.60       20.17     12.07 o 
   9   4  24       13.78       22.49     12.70 o 
  10   4  24        6.92        4.91     14.18 o 
  11   4  24        8.91        3.80     14.67 o 
  12   4  24        3.56        0.00     15.11 o 
   1   5  24        0.52        3.37     11.65 o 
   2   5  24      464.25      574.51     33.01 o 
   3   5  24      405.37      474.79     21.47 o 
   4   5  24        3.30        0.00     10.96 o 
   5   5  24      525.12      641.45     23.81 o 
   6   5  24        1.63        0.00     10.56 o 
   7   5  24       18.64        7.62     10.89 o 
   8   5  24       15.01        0.00     11.85 o 
   9   5  24       17.36        0.00     12.56 o 
  10   5  24       25.31       42.92     15.69 o 
  11   5  24        1.75        0.00     14.99 o 
  12   5  24        9.32        0.00     17.81 o 
   0   6  24       43.08       50.16     42.25 o 
   1   6  24       52.27       51.93     14.33 o 
   2   6  24      183.80      221.13     17.56 o 
   3   6  24      639.91      754.66     26.93 o 
   4   6  24      109.50       85.72     13.98 o 
   5   6  24      179.96      209.00     15.84 o 
   6   6  24       61.48       40.36     12.25 o 
   7   6  24       22.24       28.36     11.66 o 
   8   6  24        0.04        0.00     12.23 o 
   9   6  24       39.91       33.01     13.55 o 
  10   6  24        2.58       10.79     17.49 o 
  11   6  24        1.77       15.35     15.53 o 
   1   7  24        5.98        0.85     14.74 o 
   2   7  24       59.19       76.14     15.28 o 
   3   7  24      195.05      235.58     17.62 o 
   4   7  24        3.84       25.82     13.04 o 
   5   7  24        2.64       12.41     12.28 o 
   6   7  24       19.48       21.44     12.05 o 
   7   7  24       36.45        8.87     11.58 o 
   8   7  24        1.37        0.00     13.15 o 
   9   7  24        3.71        0.00     12.75 o 
  10   7  24      116.61       95.11     17.45 o 
  11   7  24        3.87        0.00     15.65 o 
   0   8  24       75.75       40.11     23.70 o 
   1   8  24       26.52       17.29     16.50 o 
   2   8  24        1.77        0.00     13.13 o 
   3   8  24        1.21        2.54     13.64 o 
   4   8  24      302.07      289.70     19.59 o 
   5   8  24       79.53       83.13     13.73 o 
   6   8  24       44.92       51.56     13.46 o 
   7   8  24       15.32        3.40     14.32 o 
   8   8  24       67.57       44.22     14.13 o 
   9   8  24       49.56       46.22     14.68 o 
  10   8  24       31.24       31.76     16.42 o 
  11   8  24        0.67        0.00     15.59 o 
   1   9  24       18.28        2.90     16.42 o 
   2   9  24        7.07        0.00     15.46 o 
   3   9  24       13.53       16.34     14.80 o 
   4   9  24       30.53       60.71     16.29 o 
   5   9  24      142.65      157.15     17.00 o 
   6   9  24        0.02        0.00     12.28 o 
   7   9  24       67.06       36.40     14.81 o 
   8   9  24       18.43        9.43     13.16 o 
   9   9  24        1.95        0.00     13.30 o 
  10   9  24        5.37        0.00     15.85 o 
   0  10  24      158.67      153.89     29.87 o 
   1  10  24       47.32       19.75     17.29 o 
   2  10  24        7.99       26.42     17.26 o 
   3  10  24       70.26       99.77     20.37 o 
   4  10  24      154.73      141.08     18.75 o 
   5  10  24        4.50        2.60     14.87 o 
   6  10  24        5.37        0.00     12.99 o 
   7  10  24        1.25        0.00     13.96 o 
   8  10  24        0.04        0.00     14.77 o 
   9  10  24        0.01        0.00     13.54 o 
   1  11  24        9.60       12.46     16.95 o 
   2  11  24       65.33       57.16     18.71 o 
   3  11  24        0.11        0.00     16.48 o 
   4  11  24        0.11        0.02     15.50 o 
   5  11  24       33.82       54.14     16.90 o 
   6  11  24        3.55        0.00     13.05 o 
   7  11  24       25.85       18.68     15.25 o 
   8  11  24       15.13        7.13     15.48 o 
   9  11  24        8.28       26.14     16.75 o 
   0  12  24        0.54        7.29     24.57 o 
   1  12  24       15.75       50.08     19.28 o 
   2  12  24       11.69       15.44     17.93 o 
   3  12  24       11.55        1.15     17.62 o 
   4  12  24       12.87        7.41     16.57 o 
   5  12  24        4.06        0.00     15.58 o 
   6  12  24        0.83       13.88     18.81 o 
   7  12  24       42.53       19.05     16.00 o 
   8  12  24        0.01        0.00     16.34 o 
   1  13  24       16.96       18.50     18.88 o 
   2  13  24        0.41        0.00     17.96 o 
   3  13  24       40.76       33.64     19.48 o 
   4  13  24        0.37        0.85     19.21 o 
   5  13  24       29.52       16.25     17.91 o 
   6  13  24        0.18        0.00     19.22 o 
   7  13  24        7.17        0.00     16.00 o 
   0  14  24       48.70       41.43     28.37 o 
   1  14  24        4.00        0.89     18.77 o 
   2  14  24       29.26       26.24     19.77 o 
   3  14  24        0.01        0.00     19.21 o 
   4  14  24       18.38       29.78     20.62 o 
   5  14  24       73.19       57.97     21.17 o 
   1  15  24        0.84        0.00     19.58 o 
   2  15  24       40.55       56.52     22.00 o 
   3  15  24        7.14       23.21     21.50 o 
   1   1  25      159.50      177.86     12.02 o 
   2   1  25       50.19       18.11     10.11 o 
   3   1  25       73.49       38.21     10.60 o 
   4   1  25      100.18      101.12     12.64 o 
   5   1  25       16.44        3.91     10.16 o 
   6   1  25        2.75        0.00      9.50 o 
   7   1  25       89.57       88.46     12.80 o 
   8   1  25        0.12        0.00     10.60 o 
   9   1  25      144.79      107.05     16.33 o 
  10   1  25       32.97       33.98     15.28 o 
  11   1  25        0.36        0.00     14.34 o 
  12   1  25        7.79       11.84     15.65 o 
   0   2  25      532.78      686.82     27.27 o 
   1   2  25      411.53      369.36     16.24 o 
   2   2  25      111.35      137.26     11.59 o 
   3   2  25        3.55        3.57     10.08 o 
   4   2  25       29.76       19.49     10.57 o 
   5   2  25       86.09       70.76     11.72 o 
   6   2  25       33.23       16.02     11.16 o 
   7   2  25      383.33      388.74     17.94 o 
   8   2  25      220.15      231.73     16.91 o 
   9   2  25        0.00        1.07     13.51 o 
  10   2  25        3.97        2.79     14.34 o 
  11   2  25       55.89       59.32     16.55 o 
  12   2  25        0.01        0.00     15.51 o 
   1   3  25        1.30        7.91      9.80 o 
   2   3  25      174.60      168.02     12.77 o 
   3   3  25        5.35        0.00     10.21 o 
   4   3  25      220.56      270.73     16.58 o 
   5   3  25      114.38       90.92     12.53 o 
   6   3  25        0.01        0.00     10.27 o 
   7   3  25       49.28       35.56     11.55 o 
   8   3  25      247.15      306.69     18.28 o 
   9   3  25       41.80       46.53     14.72 o 
  10   3  25        2.37        0.00     14.59 o 
  11   3  25        5.97        1.73     15.08 o 
  12   3  25        3.35        0.00     16.20 o 
   0   4  25      302.51      346.15     25.98 o 
   1   4  25     1507.74     1525.30     40.80 o 
   2   4  25       12.91        0.54     10.66 o 
   3   4  25      154.71      146.52     15.36 o 
   4   4  25       78.75       76.92     12.98 o 
   5   4  25       68.24       61.38     12.37 o 
   6   4  25       20.45       22.11     10.58 o 
   7   4  25        1.10       11.52     10.90 o 
   8   4  25        0.00        0.00     11.90 o 
   9   4  25        0.00        0.00     12.29 o 
  10   4  25       35.75       32.06     15.48 o 
  11   4  25       89.92      112.94     17.67 o 
  12   4  25        0.35        6.49     15.69 o 
   1   5  25      202.20      221.65     16.39 o 
   2   5  25      131.30      147.22     14.66 o 
   3   5  25       17.91        9.44     11.80 o 
   4   5  25       46.37       32.11     12.27 o 
   5   5  25       62.23       49.85     12.46 o 
   6   5  25       70.83       51.31     12.52 o 
   7   5  25        3.67        0.00     10.82 o 
   8   5  25        1.44        0.00     12.09 o 
   9   5  25        2.00        3.51     12.73 o 
  10   5  25        0.96        6.21     14.73 o 
  11   5  25       76.53       96.04     17.89 o 
   0   6  25       64.23      141.75     81.73 o 
   1   6  25      278.67      298.04     23.49 o 
   2   6  25      307.27      340.52     18.95 o 
   3   6  25      237.18      222.43     16.91 o 
   4   6  25       11.89       16.26     12.42 o 
   5   6  25       98.56      108.74     13.76 o 
   6   6  25        3.73        0.00     11.69 o 
   7   6  25        1.71        0.00     11.41 o 
   8   6  25        0.25        0.00     12.78 o 
   9   6  25        7.38        5.00     13.31 o 
  10   6  25       15.92        0.00     14.77 o 
  11   6  25       25.46       53.73     17.35 o 
   1   7  25      303.47      330.80     24.92 o 
   2   7  25       41.35       38.24     14.27 o 
   3   7  25        4.05       24.18     12.81 o 
   4   7  25      235.28      256.41     18.38 o 
   5   7  25       13.36        8.13     12.72 o 
   6   7  25       77.75       71.01     13.49 o 
   7   7  25        5.24        0.00     16.74 o 
   8   7  25        6.90        0.00     12.87 o 
   9   7  25        0.39        0.64     13.55 o 
  10   7  25       58.95       61.27     16.96 o 
  11   7  25        0.38        7.46     19.36 o 
   0   8  25      119.95      140.16     27.19 o 
   1   8  25        5.87        8.66     16.02 o 
   2   8  25      140.72      155.05     20.39 o 
   3   8  25       47.62       65.74     15.39 o 
   4   8  25        7.88       13.64     13.22 o 
   5   8  25       19.80        7.98     13.96 o 
   6   8  25        1.57        0.00     12.56 o 
   7   8  25        1.48        0.00     13.72 o 
   8   8  25       10.03       23.90     14.08 o 
   9   8  25        0.37        4.43     13.90 o 
  10   8  25        0.04        5.01     15.92 o 
   1   9  25       42.74        6.02     17.41 o 
   2   9  25       37.20       47.69     18.23 o 
   3   9  25        7.14        0.00     14.49 o 
   4   9  25        3.93        5.34     13.62 o 
   5   9  25        2.38        8.21     13.53 o 
   6   9  25        0.68        0.00     12.41 o 
   7   9  25        3.34        0.00     13.93 o 
   8   9  25        2.39        0.00     14.29 o 
   9   9  25       26.14       22.50     14.99 o 
   0  10  25      118.76       66.60     26.61 o 
   1  10  25       46.46       24.53     17.49 o 
   2  10  25        0.87        0.00     17.11 o 
   3  10  25       10.32       31.21     17.78 o 
   4  10  25       11.44        8.08     15.15 o 
   5  10  25        0.71        5.83     13.98 o 
   6  10  25       19.79       18.68     13.34 o 
   7  10  25       24.82       45.93     15.97 o 
   8  10  25       14.05       19.37     15.49 o 
   9  10  25        9.47        0.00     15.37 o 
   1  11  25        3.16       13.80     17.35 o 
   2  11  25       13.60        0.00     16.73 o 
   3  11  25       15.04        7.82     17.90 o 
   4  11  25        1.05       13.19     18.11 o 
   5  11  25        0.17        0.00     16.26 o 
   6  11  25       12.18        3.55     16.49 o 
   7  11  25        0.24        0.00     15.24 o 
   8  11  25        0.80        0.00     15.41 o 
   0  12  25       34.46       39.29     31.77 o 
   1  12  25       11.14        9.49     18.77 o 
   2  12  25        1.02       17.16     18.49 o 
   3  12  25        0.80        7.03     21.37 o 
   4  12  25       11.16       13.43     19.10 o 
   5  12  25        0.21        1.57     16.63 o 
   6  12  25       31.79       47.89     18.45 o 
   7  12  25       15.74        0.00     15.80 o 
   1  13  25        1.84        0.00     17.80 o 
   2  13  25        2.71       22.45     19.87 o 
   3  13  25       22.71        6.79     19.75 o 
   4  13  25       47.57       47.14     21.33 o 
   5  13  25        8.32       17.80     19.33 o 
   6  13  25       11.73        0.00     19.37 o 
   0  14  25       34.59       40.25     30.08 o 
   1  14  25        5.50        0.00     18.42 o 
   2  14  25        5.46        0.00     18.92 o 
   3  14  25       38.12       19.82     20.44 o 
   4  14  25       27.82       26.72     20.48 o 
   0   0  26        0.11        0.00     14.49 o 
   1   0  26       46.46       41.36     15.51 o 
   2   0  26      191.39      223.46     39.88 o 
   3   0  26        5.34        6.16     13.88 o 
   4   0  26      381.04      378.00     26.55 o 
   5   0  26      150.31      135.04     23.54 o 
   6   0  26      153.90      183.21     19.80 o 
   7   0  26       33.99       19.35     16.20 o 
   8   0  26        1.81        6.24     15.40 o 
   9   0  26       64.19       53.15     21.71 o 
  10   0  26        1.39        4.10     20.27 o 
  11   0  26      105.38      184.94     49.55 o 
   1   1  26      190.54      160.67     13.23 o 
   2   1  26      152.57      147.05     13.59 o 
   3   1  26       57.85       47.78     11.03 o 
   4   1  26       57.17       36.64     11.36 o 
   5   1  26       11.76        0.00     10.62 o 
   6   1  26      244.03      280.77     15.78 o 
   7   1  26       24.70       27.75     11.18 o 
   8   1  26       15.66        0.73     12.21 o 
   9   1  26       17.19       18.87     14.49 o 
  10   1  26      172.11      176.54     18.79 o 
  11   1  26        1.54        0.00     15.66 o 
   0   2  26       84.52      105.36     17.76 o 
   1   2  26        2.76        0.00      9.01 o 
   2   2  26      137.60      156.36     13.44 o 
   3   2  26        0.19        0.00      9.62 o 
   4   2  26       47.25       16.44     11.00 o 
   5   2  26       61.41       59.63     12.46 o 
   6   2  26       47.37       43.62     11.42 o 
   7   2  26       49.50       67.51     12.15 o 
   8   2  26        0.66        0.00     12.13 o 
   9   2  26        2.82        6.89     14.08 o 
  10   2  26        7.79       20.16     14.88 o 
  11   2  26        0.26       15.57     16.02 o 
   1   3  26      200.30      195.76     13.63 o 
   2   3  26      210.18      231.97     15.58 o 
   3   3  26      113.52       79.85     12.59 o 
   4   3  26       64.31       52.03     11.99 o 
   5   3  26       26.91       31.69     12.08 o 
   6   3  26       73.13       66.19     12.02 o 
   7   3  26       26.68       24.96     11.36 o 
   8   3  26        4.19       18.08     12.31 o 
   9   3  26       12.72        0.00     13.52 o 
  10   3  26        0.47        0.00     14.12 o 
  11   3  26       12.56       17.21     16.00 o 
   0   4  26      125.82      118.89     19.74 o 
   1   4  26       29.36       47.62     12.34 o 
   2   4  26        8.31        0.96     10.29 o 
   3   4  26       91.06       74.91     13.61 o 
   4   4  26       96.87       83.21     13.29 o 
   5   4  26        3.53        8.71     12.29 o 
   6   4  26        0.01        0.00     10.81 o 
   7   4  26       46.64       49.80     11.99 o 
   8   4  26       43.18       37.97     13.30 o 
   9   4  26        2.02        0.00     13.11 o 
  10   4  26        0.04        0.00     14.48 o 
  11   4  26        1.39        0.00     15.35 o 
   1   5  26        2.75        3.76     13.05 o 
   2   5  26       47.31       57.22     12.84 o 
   3   5  26      112.10       74.21     14.66 o 
   4   5  26      192.31      214.80     16.66 o 
   5   5  26        0.48        1.15     11.98 o 
   6   5  26        0.08        0.68     11.77 o 
   7   5  26      141.38      119.19     13.83 o 
   8   5  26        6.29       15.14     13.01 o 
   9   5  26        8.15        0.00     12.59 o 
  10   5  26        1.61        0.00     14.63 o 
  11   5  26        0.13        0.00     15.88 o 
   0   6  26      232.44      377.74    103.93 o 
   1   6  26        0.44        0.00     13.01 o 
   2   6  26        0.87        8.42     13.39 o 
   3   6  26      105.26      113.94     14.74 o 
   4   6  26      143.16      155.23     16.04 o 
   5   6  26       28.04       27.46     13.18 o 
   6   6  26        1.28        9.21     12.16 o 
   7   6  26       25.52       20.49     12.78 o 
   8   6  26        0.17        0.00     12.13 o 
   9   6  26        5.38        0.00     13.09 o 
  10   6  26        5.89        7.65     15.91 o 
   1   7  26        0.18        0.00     14.76 o 
   2   7  26      123.47      102.62     16.34 o 
   3   7  26        3.88       16.64     13.25 o 
   4   7  26      112.97      144.24     16.95 o 
   5   7  26      168.17      170.18     16.86 o 
   6   7  26        1.75        5.42     12.28 o 
   7   7  26       25.54       14.55     14.57 o 
   8   7  26        2.15        0.00     13.15 o 
   9   7  26       32.72       19.42     14.07 o 
  10   7  26        0.00        9.47     16.19 o 
   0   8  26        1.12       24.21     23.54 o 
   1   8  26      117.36       64.13     18.50 o 
   2   8  26       14.80       14.64     16.05 o 
   3   8  26       40.33       44.18     15.67 o 
   4   8  26       86.77       67.17     14.99 o 
   5   8  26       47.10       60.25     14.71 o 
   6   8  26       82.82       85.54     14.87 o 
   7   8  26        0.72        1.85     14.18 o 
   8   8  26        0.01        0.00     14.63 o 
   9   8  26       59.85       77.03     15.82 o 
   1   9  26       32.48       40.46     20.83 o 
   2   9  26        2.33        0.00     16.23 o 
   3   9  26        8.94        2.74     16.75 o 
   4   9  26        5.64        0.00     13.58 o 
   5   9  26       17.84       14.41     14.44 o 
   6   9  26        0.77        4.99     13.21 o 
   7   9  26        0.79       10.27     15.15 o 
   8   9  26       10.06        9.37     15.57 o 
   9   9  26       14.80       27.91     15.62 o 
   0  10  26        1.12       47.91     26.00 o 
   1  10  26       48.78       53.88     18.89 o 
   2  10  26       58.75       84.28     21.46 o 
   3  10  26       26.72       50.61     18.46 o 
   4  10  26        0.05        0.00     17.55 o 
   5  10  26       17.15       51.79     15.61 o 
   6  10  26       19.58       40.32     15.66 o 
   7  10  26        8.37        0.00     15.16 o 
   8  10  26        0.00        0.00     14.99 o 
   1  11  26       18.14       32.87     17.52 o 
   2  11  26        9.82       14.98     18.08 o 
   3  11  26        0.19        0.00     18.06 o 
   4  11  26        0.85        4.39     18.70 o 
   5  11  26        0.44       15.54     15.15 o 
   6  11  26        6.22        0.00     16.25 o 
   7  11  26        0.07        0.00     15.99 o 
   0  12  26        7.08       34.88     33.00 o 
   1  12  26        8.79       44.49     21.72 o 
   2  12  26        2.10        3.43     19.10 o 
   3  12  26        0.03       17.62     18.83 o 
   4  12  26        3.99       22.76     20.61 o 
   5  12  26       11.90       18.51     20.04 o 
   6  12  26       31.89       16.66     17.66 o 
   1  13  26        1.33        0.00     18.57 o 
   2  13  26        2.42        0.00     19.48 o 
   3  13  26       10.59       12.93     20.63 o 
   4  13  26        2.93        1.79     19.91 o 
   0  14  26        4.05        0.00     27.44 o 
   1  14  26        7.30        0.00     19.62 o 
   2  14  26       26.55        0.00     20.25 o 
   1   1  27       28.11        7.41     10.07 o 
   2   1  27        4.47        0.00      9.93 o 
   3   1  27       45.12       39.83     11.10 o 
   4   1  27        1.89        0.00     10.16 o 
   5   1  27       90.47      102.79     13.52 o 
   6   1  27        3.69        2.07     10.63 o 
   7   1  27        0.46        0.00     10.80 o 
   8   1  27       22.48       19.88     12.70 o 
   9   1  27        8.43        0.00     14.03 o 
  10   1  27       15.59       11.41     15.31 o 
  11   1  27        0.42        8.74     16.33 o 
   0   2  27       82.00       58.43     16.22 o 
   1   2  27        3.68        1.77     10.08 o 
   2   2  27       35.41       16.14     11.02 o 
   3   2  27        8.80        0.00     10.29 o 
   4   2  27       30.43       18.97     11.32 o 
   5   2  27        0.01        5.09     11.28 o 
   6   2  27      204.29      214.51     15.77 o 
   7   2  27        2.84        0.00     10.87 o 
   8   2  27       24.02        1.70     12.28 o 
   9   2  27       92.44      150.28     17.99 o 
  10   2  27       21.21       22.06     15.71 o 
  11   2  27       15.91       31.15     16.36 o 
   1   3  27      383.27      386.28     18.96 o 
   2   3  27      381.49      321.61     17.83 o 
   3   3  27        1.82       10.94     11.01 o 
   4   3  27       12.66       24.60     11.92 o 
   5   3  27       85.63      116.20     14.33 o 
   6   3  27       33.92       44.13     12.44 o 
   7   3  27        7.83        0.02     11.34 o 
   8   3  27       10.05        0.93     12.59 o 
   9   3  27        2.90        2.90     14.15 o 
  10   3  27        2.73        0.00     16.64 o 
  11   3  27        0.00        0.00     17.42 o 
   0   4  27      198.55      153.57     21.47 o 
   1   4  27        6.32       14.73     11.90 o 
   2   4  27        8.98       26.32     11.77 o 
   3   4  27       80.88       87.19     13.70 o 
   4   4  27      107.43       96.66     14.11 o 
   5   4  27       13.33        2.18     12.20 o 
   6   4  27        6.91        3.60     11.63 o 
   7   4  27       93.06      136.81     14.02 o 
   8   4  27        0.17        0.00     12.47 o 
   9   4  27        0.14        0.00     14.08 o 
  10   4  27        0.00        0.00     14.85 o 
   1   5  27      239.41      245.75     17.28 o 
   2   5  27      239.93      230.00     18.96 o 
   3   5  27       98.76      170.76     16.14 o 
   4   5  27       16.69       48.52     13.38 o 
   5   5  27        6.66       20.43     12.45 o 
   6   5  27        0.18        7.00     12.05 o 
   7   5  27       74.69       72.51     13.96 o 
   8   5  27       16.54        7.67     13.22 o 
   9   5  27        1.18        0.00     14.56 o 
  10   5  27        2.95        0.00     15.76 o 
   0   6  27       20.49       26.06     18.10 o 
   1   6  27       28.11       34.62     14.26 o 
   2   6  27       54.00       47.11     14.74 o 
   3   6  27      367.80      374.77     20.60 o 
   4   6  27      131.34      175.40     16.51 o 
   5   6  27        0.89        2.38     12.79 o 
   6   6  27        2.44        3.67     12.69 o 
   7   6  27       17.38        0.00     14.12 o 
   8   6  27       51.64       67.20     14.97 o 
   9   6  27        1.48        0.00     13.62 o 
  10   6  27        3.88        0.00     16.08 o 
   1   7  27       39.91       51.43     14.67 o 
   2   7  27       20.58        0.23     14.15 o 
   3   7  27       73.39       87.49     16.53 o 
   4   7  27       32.29       57.90     14.82 o 
   5   7  27       62.27       66.71     14.66 o 
   6   7  27        5.81       19.15     12.98 o 
   7   7  27       22.49       26.03     15.11 o 
   8   7  27        3.61        7.89     14.95 o 
   9   7  27        7.87       27.02     14.72 o 
   0   8  27        5.12       36.58     24.57 o 
   1   8  27       45.90       60.94     18.08 o 
   2   8  27        0.63        0.00     16.15 o 
   3   8  27       18.34       12.91     15.42 o 
   4   8  27       15.81        0.00     13.38 o 
   5   8  27       27.53       39.77     14.64 o 
   6   8  27        0.36       18.66     14.43 o 
   7   8  27        9.26        9.97     15.02 o 
   8   8  27       23.87       19.77     15.61 o 
   9   8  27        0.24        1.75     14.79 o 
   1   9  27       63.45       77.97     19.81 o 
   2   9  27        9.70        0.00     16.28 o 
   3   9  27       49.37       11.41     15.47 o 
   4   9  27       55.91       60.84     17.65 o 
   5   9  27       62.12       91.55     16.18 o 
   6   9  27       55.90       67.15     16.33 o 
   7   9  27        3.56        7.30     15.72 o 
   8   9  27        0.29        8.99     16.09 o 
   0  10  27        0.31        0.00     24.64 o 
   1  10  27        0.53        0.00     17.24 o 
   2  10  27        0.74        0.00     16.88 o 
   3  10  27        3.15       18.52     17.99 o 
   4  10  27        0.13        0.00     15.90 o 
   5  10  27        1.69        0.00     18.43 o 
   6  10  27        1.69        0.00     16.02 o 
   7  10  27        7.36       11.28     19.03 o 
   1  11  27       52.41       67.33     19.28 o 
   2  11  27       24.88       48.20     19.55 o 
   3  11  27       12.33       18.38     18.95 o 
   4  11  27        0.57        8.56     19.15 o 
   5  11  27        0.07        0.00     16.50 o 
   6  11  27        4.10        0.00     17.06 o 
   0  12  27        1.40       25.01     27.00 o 
   1  12  27        2.24        8.63     18.98 o 
   2  12  27        9.07       44.28     20.53 o 
   3  12  27       11.07        0.00     18.42 o 
   4  12  27        0.64       21.66     20.32 o 
   5  12  27        2.15        0.00     17.68 o 
   1  13  27        0.13        0.00     19.58 o 
   2  13  27        7.63        0.78     20.04 o 
   3  13  27        7.06       10.18     19.73 o 
   0   0  28      115.57       90.05     32.07 o 
   1   0  28        0.14        4.38     14.49 o 
   2   0  28        0.53        0.01     14.40 o 
   3   0  28      139.87      145.45     19.41 o 
   4   0  28       87.07       55.85     17.33 o 
   5   0  28      130.44      151.61     21.75 o 
   6   0  28       81.45       77.11     19.35 o 
   7   0  28       16.43        0.00     15.32 o 
   8   0  28        0.57        0.00     19.01 o 
   9   0  28       34.70       35.68     22.36 o 
  10   0  28       42.93       38.85     23.47 o 
   1   1  28        7.17        0.66     11.16 o 
   2   1  28        0.03        0.00     10.02 o 
   3   1  28        0.71        0.00     10.27 o 
   4   1  28       30.63       29.11     11.87 o 
   5   1  28       96.42       56.98     13.02 o 
   6   1  28       25.23       14.75     12.18 o 
   7   1  28        4.48        0.00     10.62 o 
   8   1  28       30.90       23.28     13.32 o 
   9   1  28       11.37        2.65     14.48 o 
  10   1  28        3.19        0.00     15.26 o 
   0   2  28      196.42      167.29     26.38 o 
   1   2  28        4.12        0.66     12.04 o 
   2   2  28        0.18        0.00     10.65 o 
   3   2  28       80.70       59.42     12.29 o 
   4   2  28       23.22       38.42     12.24 o 
   5   2  28       36.88       37.28     12.71 o 
   6   2  28        1.50        0.00     11.68 o 
   7   2  28        4.88        9.06     11.41 o 
   8   2  28       14.33        6.64     12.81 o 
   9   2  28        0.14        0.00     15.16 o 
  10   2  28        7.24        3.64     15.93 o 
   1   3  28        4.77       23.92     12.72 o 
   2   3  28       10.25       23.24     13.06 o 
   3   3  28        0.12        0.00     11.03 o 
   4   3  28       57.46       45.45     12.89 o 
   5   3  28       15.17       24.70     12.68 o 
   6   3  28        5.15       14.36     12.57 o 
   7   3  28       17.12       28.56     11.87 o 
   8   3  28        1.61        0.00     12.73 o 
   9   3  28        0.48        0.00     14.14 o 
  10   3  28        0.03        0.00     14.66 o 
   0   4  28       78.48       55.33     18.35 o 
   1   4  28       13.70       23.25     13.35 o 
   2   4  28       13.04       28.46     13.47 o 
   3   4  28       44.22       52.64     12.66 o 
   4   4  28       27.79        0.00     11.35 o 
   5   4  28       18.74       16.89     12.44 o 
   6   4  28       96.25       93.44     15.24 o 
   7   4  28       34.42       38.54     13.34 o 
   8   4  28       11.87        0.00     13.07 o 
   9   4  28        5.02        0.00     14.91 o 
  10   4  28        3.23        0.00     15.85 o 
   1   5  28        2.50        0.00     11.60 o 
   2   5  28       71.58      107.05     15.93 o 
   3   5  28       55.13       70.70     15.53 o 
   4   5  28       41.69       32.53     12.74 o 
   5   5  28       58.23       45.67     13.74 o 
   6   5  28        1.76        0.00     12.91 o 
   7   5  28       21.76       26.98     14.44 o 
   8   5  28       46.66       58.17     14.63 o 
   9   5  28        1.08        0.00     15.13 o 
   0   6  28        0.30       15.84     17.36 o 
   1   6  28        6.05        7.19     12.42 o 
   2   6  28        0.00        0.00     13.29 o 
   3   6  28       95.08      113.27     16.85 o 
   4   6  28       13.61       42.73     13.92 o 
   5   6  28        0.29        0.00     13.09 o 
   6   6  28       38.73       79.43     15.41 o 
   7   6  28       24.63        9.25     14.49 o 
   8   6  28       11.18       22.27     15.10 o 
   9   6  28        1.02        0.00     15.65 o 
   1   7  28       10.48        7.93     14.04 o 
   2   7  28        0.02        4.34     14.02 o 
   3   7  28        7.36        0.00     13.86 o 
   4   7  28       67.32       44.97     16.05 o 
   5   7  28       50.48       57.91     14.98 o 
   6   7  28       34.78       50.90     15.10 o 
   7   7  28        1.91        3.53     14.90 o 
   8   7  28        3.09        0.00     14.69 o 
   0   8  28        9.30       21.80     24.64 o 
   1   8  28       46.07       41.81     17.26 o 
   2   8  28       75.82      107.94     18.07 o 
   3   8  28        0.05        1.02     15.68 o 
   4   8  28      144.36      153.28     19.55 o 
   5   8  28       51.42       63.54     15.61 o 
   6   8  28        0.29       15.87     15.12 o 
   7   8  28       19.96       25.18     16.26 o 
   8   8  28       65.15       86.07     17.85 o 
   1   9  28        2.27       27.99     17.72 o 
   2   9  28        8.55        5.08     17.42 o 
   3   9  28        1.68        0.00     15.56 o 
   4   9  28        3.03        6.34     16.38 o 
   5   9  28       33.24       66.21     18.18 o 
   6   9  28        0.24        9.80     15.38 o 
   7   9  28        3.49        0.00     17.04 o 
   0  10  28        8.01       33.68     26.07 o 
   1  10  28        2.07       19.78     18.18 o 
   2  10  28        9.27       25.10     19.27 o 
   3  10  28       32.37       37.12     19.17 o 
   4  10  28        7.49       16.13     16.64 o 
   5  10  28       17.31        2.89     17.20 o 
   6  10  28        2.69        0.00     21.72 o 
   1  11  28        0.28        0.00     17.92 o 
   2  11  28        1.75       12.07     19.49 o 
   3  11  28        0.56        0.00     18.40 o 
   4  11  28       14.23       36.69     17.96 o 
   5  11  28        0.00        5.56     17.39 o 
   0  12  28        4.08        0.00     25.01 o 
   1  12  28       43.32       51.53     20.76 o 
   2  12  28        4.52        3.37     21.10 o 
   3  12  28        1.12       14.16     19.86 o 
   1   1  29       78.37       88.22     16.56 o 
   2   1  29        8.06        2.59     11.74 o 
   3   1  29        1.47        0.00     11.04 o 
   4   1  29       14.87       10.46     11.57 o 
   5   1  29        7.30       11.13     11.92 o 
   6   1  29        3.31        0.00     12.09 o 
   7   1  29        8.61        4.62     11.99 o 
   8   1  29       37.42       32.71     15.46 o 
   9   1  29       14.60       15.49     15.21 o 
   0   2  29      312.26      355.23     34.24 o 
   1   2  29        2.46        0.00     13.58 o 
   2   2  29        5.61        3.44     12.31 o 
   3   2  29       11.57       16.83     11.37 o 
   4   2  29      139.47      136.26     14.77 o 
   5   2  29       24.40       54.10     13.30 o 
   6   2  29        1.69       11.25     12.57 o 
   7   2  29       64.11       63.54     13.62 o 
   8   2  29       41.93       41.64     14.26 o 
   9   2  29       11.44        2.27     15.87 o 
   1   3  29       79.07       83.79     15.23 o 
   2   3  29       54.63       56.58     13.85 o 
   3   3  29        0.00        0.00     11.10 o 
   4   3  29       24.16        9.05     11.95 o 
   5   3  29       28.01       13.22     12.58 o 
   6   3  29        9.39       12.61     12.99 o 
   7   3  29        5.79        0.00     12.42 o 
   8   3  29        3.97        1.58     12.93 o 
   9   3  29        0.62        0.00     15.37 o 
   0   4  29        0.68        6.13     15.97 o 
   1   4  29      116.34      110.31     16.30 o 
   2   4  29       10.15        6.39     12.86 o 
   3   4  29        1.31       13.77     13.61 o 
   4   4  29        3.75        0.00     11.71 o 
   5   4  29        5.06        0.00     12.18 o 
   6   4  29       21.04       21.08     13.67 o 
   7   4  29       12.61        0.00     13.75 o 
   8   4  29        0.17        0.00     13.71 o 
   9   4  29        4.54        0.00     15.37 o 
   1   5  29       26.38        9.19     13.84 o 
   2   5  29        3.52       16.45     13.88 o 
   3   5  29       22.01       34.29     14.44 o 
   4   5  29        0.20        0.00     12.50 o 
   5   5  29        8.33       16.03     12.98 o 
   6   5  29        5.52       25.30     13.73 o 
   7   5  29       59.36       69.84     15.80 o 
   8   5  29        9.51       20.74     15.99 o 
   9   5  29        0.00        2.37     16.33 o 
   0   6  29       15.66       13.04     19.50 o 
   1   6  29       13.02       29.39     14.52 o 
   2   6  29        7.62        8.25     13.83 o 
   3   6  29       55.78       97.52     16.68 o 
   4   6  29       80.17       78.21     16.46 o 
   5   6  29        0.00        0.00     19.84 o 
   6   6  29       48.13       37.07     14.65 o 
   7   6  29        4.43        5.38     14.94 o 
   8   6  29        8.52        2.06     15.22 o 
   1   7  29        0.69       22.52     14.64 o 
   2   7  29       41.82       34.77     15.71 o 
   3   7  29       40.14       39.56     15.82 o 
   4   7  29       17.88       34.11     16.44 o 
   5   7  29        0.80        8.62     15.46 o 
   6   7  29        2.18       26.96     14.91 o 
   7   7  29       16.25        0.18     16.00 o 
   8   7  29       22.46       35.13     16.01 o 
   0   8  29       47.82       98.94     28.31 o 
   1   8  29        4.36        9.72     15.29 o 
   2   8  29        0.76       19.49     15.83 o 
   3   8  29        1.14        0.00     14.88 o 
   4   8  29       13.31       55.49     17.19 o 
   5   8  29       30.33       33.57     16.89 o 
   6   8  29        1.12        3.19     14.56 o 
   7   8  29       19.08       32.94     18.08 o 
   1   9  29        1.84       18.78     18.60 o 
   2   9  29        0.95        0.00     16.24 o 
   3   9  29       66.10      138.77     20.27 o 
   4   9  29        7.67        0.00     15.86 o 
   5   9  29        8.27       29.69     17.56 o 
   6   9  29        0.06        0.00     19.12 o 
   0  10  29       11.92       65.09     29.38 o 
   1  10  29        3.04       22.73     19.51 o 
   2  10  29        7.50        4.53     18.06 o 
   3  10  29       18.19       30.05     18.34 o 
   4  10  29       10.48        4.69     17.44 o 
   5  10  29       16.50       16.14     17.16 o 
   1  11  29       13.73       17.78     19.82 o 
   2  11  29       23.04       23.41     20.40 o 
   3  11  29        4.75        0.00     19.38 o 
   0   0  30       18.50        0.00     24.67 o 
   1   0  30        0.38       14.19     19.19 o 
   2   0  30      125.35       84.69     23.94 o 
   3   0  30        4.19        0.00     15.25 o 
   4   0  30        0.19        0.00     16.14 o 
   5   0  30       55.00       78.05     19.54 o 
   6   0  30        0.22        0.00     18.21 o 
   7   0  30        5.95        0.00     17.82 o 
   8   0  30        5.99       29.66     23.09 o 
   9   0  30       29.50       52.37     23.93 o 
   1   1  30       33.78       35.33     15.31 o 
   2   1  30        4.98        0.00     11.57 o 
   3   1  30        5.50        0.00     11.18 o 
   4   1  30        2.14        8.30     11.88 o 
   5   1  30        1.16       25.77     12.78 o 
   6   1  30       47.81       43.03     13.70 o 
   7   1  30       34.33       46.16     14.28 o 
   8   1  30       15.09        0.38     15.14 o 
   9   1  30       20.32       33.39     16.40 o 
   0   2  30        1.39        0.00     20.05 o 
   1   2  30        0.17        0.00     13.85 o 
   2   2  30       12.64        4.05     12.49 o 
   3   2  30       25.92       10.19     12.88 o 
   4   2  30        1.24        0.00     12.04 o 
   5   2  30        7.06       12.49     12.73 o 
   6   2  30       20.09        7.81     13.04 o 
   7   2  30       25.93       23.10     14.01 o 
   8   2  30        8.30        1.15     15.70 o 
   9   2  30        3.14        9.23     15.26 o 
   1   3  30       10.59       13.16     14.85 o 
   2   3  30        0.00        8.71     13.08 o 
   3   3  30       13.90       21.96     13.65 o 
   4   3  30       12.02        9.79     11.94 o 
   5   3  30        0.08        0.07     12.47 o 
   6   3  30        9.17        7.69     13.09 o 
   7   3  30       19.05       12.45     15.27 o 
   8   3  30        4.85        0.00     14.40 o 
   0   4  30       93.17      111.20     25.51 o 
   1   4  30       46.03       39.81     14.04 o 
   2   4  30        4.04        4.13     14.35 o 
   3   4  30       18.47       23.06     13.79 o 
   4   4  30        1.70        9.26     13.89 o 
   5   4  30        1.62        0.00     12.79 o 
   6   4  30       10.60       15.72     13.69 o 
   7   4  30       24.19       36.96     16.19 o 
   8   4  30        2.39        0.00     14.40 o 
   1   5  30        0.14        0.00     13.11 o 
   2   5  30        0.79        0.00     13.26 o 
   3   5  30       21.83       33.62     14.72 o 
   4   5  30       22.62       23.16     15.16 o 
   5   5  30        0.78       23.49     13.60 o 
   6   5  30        4.73        3.81     13.58 o 
   7   5  30       12.51        3.08     15.85 o 
   8   5  30        3.35       18.31     15.42 o 
   0   6  30        4.49       46.99     42.87 o 
   1   6  30       11.03       29.55     15.06 o 
   2   6  30        0.14        0.00     14.22 o 
   3   6  30       46.48       49.36     16.02 o 
   4   6  30       70.73       92.06     17.41 o 
   5   6  30       35.35        0.00     14.51 o 
   6   6  30        7.07       21.11     14.53 o 
   7   6  30        8.11       20.36     16.47 o 
   1   7  30        4.27       18.94     14.55 o 
   2   7  30       27.94       31.53     16.04 o 
   3   7  30        0.02        5.05     15.08 o 
   4   7  30        1.42        0.00     15.89 o 
   5   7  30        1.56        3.27     16.19 o 
   6   7  30       30.76       50.78     17.35 o 
   7   7  30       18.25       25.75     17.24 o 
   0   8  30        1.58       15.77     20.16 o 
   1   8  30        1.03        0.00     15.21 o 
   2   8  30       23.84       61.30     17.12 o 
   3   8  30       48.51       68.99     18.04 o 
   4   8  30      123.97      137.22     23.47 o 
   5   8  30        2.08        0.00     15.99 o 
   6   8  30        0.00       16.94     19.30 o 
   1   9  30       10.91       25.37     17.05 o 
   2   9  30        2.19        0.00     15.39 o 
   3   9  30        2.73       14.77     17.59 o 
   4   9  30       17.52       31.87     18.18 o 
   5   9  30        0.21        0.00     17.40 o 
   0  10  30        1.63        0.00     39.78 o 
   1  10  30        3.42        2.45     18.93 o 
   2  10  30       23.73       43.50     18.88 o 
   3  10  30        0.31        0.00     27.59 o 
   1   1  31        2.02       20.97     17.63 o 
   2   1  31       11.96       18.06     15.04 o 
   3   1  31        4.08        2.80     12.95 o 
   4   1  31        1.57        0.57     11.59 o 
   5   1  31       10.20       13.24     12.79 o 
   6   1  31       21.58       33.08     14.04 o 
   7   1  31       26.01       64.85     15.34 o 
   8   1  31        1.32       12.20     16.19 o 
   0   2  31       12.66       28.06     22.24 o 
   1   2  31        0.31        5.10     14.73 o 
   2   2  31        0.42        0.00     14.63 o 
   3   2  31        0.97        0.00     12.65 o 
   4   2  31       18.19       18.20     13.54 o 
   5   2  31       76.53       79.86     14.80 o 
   6   2  31       48.86       22.81     13.66 o 
   7   2  31        0.50        0.00     13.55 o 
   8   2  31       14.05        8.09     16.64 o 
   1   3  31        7.10        5.81     15.02 o 
   2   3  31        9.88       18.68     12.92 o 
   3   3  31        7.33        7.54     13.97 o 
   4   3  31        1.53        8.72     13.78 o 
   5   3  31        2.48        4.40     13.31 o 
   6   3  31        0.66        4.44     13.63 o 
   7   3  31       26.80        2.84     15.56 o 
   0   4  31        4.52        6.06     22.02 o 
   1   4  31        0.18        0.00     16.56 o 
   2   4  31        0.82        1.14     13.08 o 
   3   4  31        1.66        0.00     13.45 o 
   4   4  31       11.08       21.42     14.71 o 
   5   4  31        8.83       13.22     15.12 o 
   6   4  31       33.11       27.74     14.44 o 
   7   4  31       17.23        9.35     16.07 o 
   1   5  31        9.14       25.17     16.64 o 
   2   5  31        0.86        0.00     13.72 o 
   3   5  31       13.95        8.43     14.65 o 
   4   5  31        9.17       15.94     14.91 o 
   5   5  31        7.30        3.36     15.22 o 
   6   5  31        0.03        7.56     14.43 o 
   7   5  31        1.11       19.26     16.64 o 
   0   6  31        1.92        5.07     24.13 o 
   1   6  31       11.38        9.02     14.37 o 
   2   6  31        2.93        0.00     14.21 o 
   3   6  31        0.06        0.00     14.90 o 
   4   6  31        0.00       13.92     15.59 o 
   5   6  31       10.12       22.05     16.54 o 
   6   6  31       10.40       37.60     16.89 o 
   1   7  31       15.69       11.16     15.35 o 
   2   7  31        2.18        8.09     15.74 o 
   3   7  31       30.96       58.49     17.26 o 
   4   7  31       17.34       17.20     16.57 o 
   5   7  31       50.54       81.14     18.61 o 
   0   8  31        0.95        7.28     40.71 o 
   1   8  31        1.85        4.33     16.22 o 
   2   8  31        5.56       27.07     16.93 o 
   3   8  31        6.64       22.69     16.88 o 
   4   8  31        0.39        6.27     16.91 o 
   1   9  31        0.23       13.01     17.46 o 
   2   9  31       16.37       24.26     17.48 o 
   3   9  31        4.14        6.40     17.22 o 
   0   0  32       44.78       81.42     34.54 o 
   1   0  32       22.58       25.10     22.67 o 
   2   0  32        5.81        0.00     33.62 o 
   3   0  32        0.16        0.00     20.92 o 
   4   0  32        3.45       12.07     21.87 o 
   5   0  32        1.07        4.59     18.40 o 
   6   0  32        4.03       28.39     19.86 o 
   7   0  32        0.06        1.75     19.24 o 
   1   1  32        0.42       15.94     15.44 o 
   2   1  32        6.63        3.36     15.02 o 
   3   1  32        3.13       12.04     15.67 o 
   4   1  32        3.06        3.09     14.09 o 
   5   1  32       23.80       47.33     14.39 o 
   6   1  32       52.19       80.24     15.83 o 
   7   1  32       13.46       11.81     14.08 o 
   0   2  32        1.15       10.95     22.19 o 
   1   2  32        1.47        8.10     15.28 o 
   2   2  32        2.19        0.00     14.70 o 
   3   2  32        1.07        0.00     15.56 o 
   4   2  32       36.60       46.32     15.24 o 
   5   2  32        0.28        3.68     13.20 o 
   6   2  32        4.99       16.66     14.06 o 
   7   2  32       14.54       25.69     19.70 o 
   1   3  32        0.36        7.13     15.73 o 
   2   3  32       13.83       19.08     15.46 o 
   3   3  32        1.84        0.00     13.65 o 
   4   3  32        0.92        6.71     14.64 o 
   5   3  32        0.80        0.00     14.43 o 
   6   3  32        3.21        0.00     14.30 o 
   0   4  32       16.34        7.65     22.43 o 
   1   4  32        1.32        9.02     15.80 o 
   2   4  32        1.83        0.51     15.61 o 
   3   4  32        1.93        0.00     14.04 o 
   4   4  32       12.91       10.88     14.98 o 
   5   4  32        2.86        4.77     15.60 o 
   6   4  32        0.02       10.94     16.00 o 
   1   5  32        4.44        0.00     16.57 o 
   2   5  32        3.41        0.00     16.36 o 
   3   5  32        1.35       20.37     14.85 o 
   4   5  32       30.08       31.80     15.87 o 
   5   5  32        7.12       10.67     15.73 o 
   0   6  32       10.67        0.00     22.02 o 
   1   6  32        1.51        1.69     16.87 o 
   2   6  32        1.99        4.78     15.19 o 
   3   6  32        1.07        5.89     15.11 o 
   4   6  32        5.09        0.00     15.37 o 
   5   6  32        4.04       19.68     16.67 o 
   1   7  32        0.57        0.00     17.85 o 
   2   7  32        0.91        3.45     15.98 o 
   3   7  32       13.25       18.73     19.96 o 
   4   7  32        0.58        0.00     16.05 o 
   0   8  32        6.23       22.93     28.13 o 
   1   8  32       14.24       16.32     18.18 o 
   2   8  32       23.47       28.70     17.32 o 
   1   1  33       20.36       27.52     16.03 o 
   2   1  33        0.75        1.32     15.63 o 
   3   1  33        0.57        0.00     19.59 o 
   4   1  33        9.48        0.00     16.42 o 
   5   1  33        6.03       13.65     15.15 o 
   0   2  33        6.78        0.00     23.07 o 
   1   2  33        0.02        0.00     15.98 o 
   2   2  33        0.32       29.54     16.69 o 
   3   2  33        0.18        0.00     15.37 o 
   4   2  33        0.43        7.99     16.71 o 
   5   2  33        0.13        9.15     15.39 o 
   1   3  33       27.14       36.44     17.29 o 
   2   3  33        0.88       14.82     16.83 o 
   3   3  33        6.63        0.00     15.87 o 
   4   3  33        0.18       15.18     14.86 o 
   5   3  33        6.13        2.38     15.49 o 
   0   4  33        0.45        0.00     30.22 o 
   1   4  33        6.60        4.87     16.63 o 
   2   4  33        0.81        0.00     16.20 o 
   3   4  33        0.09        8.23     16.95 o 
   4   4  33        0.46        2.02     15.31 o 
   1   5  33        0.06        7.47     16.71 o 
   2   5  33        5.83       23.96     18.01 o 
   3   5  33        7.28       22.66     15.90 o 
   4   5  33        0.03        0.12     15.80 o 
   0   6  33        1.81        2.85     26.21 o 
   1   6  33        4.56        7.78     17.40 o 
   2   6  33        4.29        9.06     21.63 o 
   3   6  33        7.17        0.37     16.26 o 
   1   7  33        1.35       33.32     18.98 o 
   0   0  34       36.64       23.44     33.92 o 
   1   0  34        1.77        0.00     29.30 o 
   2   0  34        0.81        8.52     22.82 o 
   3   0  34        4.83       15.65     23.62 o 
   4   0  34        1.21       37.91     37.93 o 
   1   1  34        1.03       15.61     16.22 o 
   2   1  34        0.49        0.00     15.72 o 
   3   1  34        2.37        0.00     16.14 o 
   4   1  34        2.65       18.36     17.84 o 
   0   2  34        7.89        0.00     22.04 o 
   1   2  34        0.05        0.00     16.46 o 
   2   2  34        1.87       14.49     16.32 o 
   3   2  34        0.00       16.00     17.48 o 
   1   3  34        1.62        3.43     17.34 o 
   2   3  34       11.26       23.10     17.84 o 
   3   3  34        0.10       10.25     17.08 o 
   0   4  34        0.31        9.37     23.10 o 
   1   4  34        9.74       14.49     18.22 o 
   2   4  34        2.85        7.32     17.51 o 
                                                 
